# Supplementary material for: Early conversion to a CNI-free immunosuppression with SRL after renal transplantation—Long-term follow-up of a multicenter trial
Source: PLoS One. 2020 Aug 5;15(8):e0234396. doi: 10.1371/journal.pone.0234396 (PMC7406080; doi:10.1371/journal.pone.0234396)
Supplement: S1 File — (CSV) [file pone.0234396.s002.csv]

Treatment arm	Patient Id	Modified System Organ Class	MedDRA Preferred Term	Modified SOC code	MedDRA PT code
A:Srl	28	Cardiovascular events	Atrial fibrillation	100000001	10003658
B:CsA	31	Cardiovascular events	Aortic stenosis	100000001	10002906
B:CsA	31	Cardiovascular events	Atrial fibrillation	100000001	10003658
B:CsA	31	Cardiovascular events	Intermittent claudication	100000001	10022562
A:Srl	55	Cardiovascular events	Cardiac failure	100000001	10007554
A:Srl	84	Cardiovascular events	Atrial flutter	100000001	10003662
A:Srl	107	Cardiovascular events	Myocardial infarction	100000001	10028596
B:CsA	113	Cardiovascular events	Atrial flutter	100000001	10003662
A:Srl	117	Cardiovascular events	Angina pectoris	100000001	10002383
A:Srl	120	Cardiovascular events	Atrial fibrillation	100000001	10003658
B:CsA	122	Cardiovascular events	Aortic valve stenosis	100000001	10002918
A:Srl	126	Cardiovascular events	Peripheral arterial occlusive disease	100000001	10062585
A:Srl	126	Cardiovascular events	Peripheral artery stenosis	100000001	10072563
A:Srl	144	Cardiovascular events	Aortic valve incompetence	100000001	10002915
B:CsA	5	Infections and infestations	Urinary tract infection	10021881	10046571
A:Srl	11	Infections and infestations	Herpes zoster	10021881	10019974
A:Srl	16	Infections and infestations	Herpes zoster	10021881	10019974
B:CsA	32	Infections and infestations	Enterocolitis bacterial	10021881	10065206
B:CsA	32	Infections and infestations	Urinary tract infection	10021881	10046571
A:Srl	55	Infections and infestations	Diverticulitis	10021881	10013538
A:Srl	55	Infections and infestations	Gastroenteritis	10021881	10017888
A:Srl	55	Infections and infestations	Lobar pneumonia	10021881	10024738
A:Srl	55	Infections and infestations	Pneumonia	10021881	10035664
A:Srl	55	Infections and infestations	Urosepsis	10021881	10048709
A:Srl	82	Infections and infestations	Gastroenteritis	10021881	10017888
B:CsA	94	Infections and infestations	Gastroenteritis	10021881	10017888
B:CsA	106	Infections and infestations	Campylobacter gastroenteritis	10021881	10007048
B:CsA	106	Infections and infestations	Urosepsis	10021881	10048709
A:Srl	120	Infections and infestations	Bronchopneumonia	10021881	10006469
B:CsA	122	Infections and infestations	Gastroenteritis	10021881	10017888
A:Srl	123	Infections and infestations	Pneumonia	10021881	10035664
A:Srl	146	Infections and infestations	Epstein-Barr virus infection	10021881	10015108
B:CsA	151	Infections and infestations	Mastoiditis	10021881	10026900
A:Srl	162	Infections and infestations	Lobar pneumonia	10021881	10024738
A:Srl	174	Infections and infestations	Cellulitis	10021881	10007882
A:Srl	174	Infections and infestations	Erysipelas	10021881	10015145
B:CsA	193	Infections and infestations	Gastroenteritis	10021881	10017888
B:CsA	193	Infections and infestations	Herpes zoster	10021881	10019974
A:Srl	17	Metabolism and nutrition disorders	Obesity	10027433	10029883
B:CsA	32	Metabolism and nutrition disorders	Abnormal loss of weight	10027433	10000159
B:CsA	38	Metabolism and nutrition disorders	Hypercalcaemia	10027433	10020583
A:Srl	62	Metabolism and nutrition disorders	Gout	10027433	10018627
A:Srl	62	Metabolism and nutrition disorders	Hypercholesterolaemia	10027433	10020603
B:CsA	89	Metabolism and nutrition disorders	Hypercholesterolaemia	10027433	10020603
A:Srl	124	Metabolism and nutrition disorders	Hypercholesterolaemia	10027433	10020603
A:Srl	140	Metabolism and nutrition disorders	Hyperuricaemia	10027433	10020903
A:Srl	162	Metabolism and nutrition disorders	Diabetes mellitus	10027433	10012601
A:Srl	162	Metabolism and nutrition disorders	Dyslipidaemia	10027433	10058108
B:CsA	181	Metabolism and nutrition disorders	Diabetes mellitus	10027433	10012601
B:CsA	32	Neoplasms benign, malignant and unspecified	Bowen's disease	10029104	10006059
B:CsA	106	Neoplasms benign, malignant and unspecified	Renal oncocytoma	10029104	10050176
B:CsA	115	Neoplasms benign, malignant and unspecified	Cervix carcinoma stage 0	10029104	10061809
B:CsA	122	Neoplasms benign, malignant and unspecified	Renal cell carcinoma	10029104	10067946
B:CsA	132	Neoplasms benign, malignant and unspecified	Waldenstrom's macroglobulinaemia	10029104	10047801
A:Srl	174	Neoplasms benign, malignant and unspecified	Mixed hepatocellular cholangiocarcinoma	10029104	10027761
B:CsA	172	Renal and urinary disorders	Proteinuria	10038359	10037032
B:CsA	113	Renal and urinary disorders	Proteinuria	10038359	10037032
B:CsA	5	Renal and urinary disorders	Proteinuria	10038359	10037032
B:CsA	89	Renal and urinary disorders	Proteinuria	10038359	10037032
A:Srl	123	Renal and urinary disorders	Proteinuria	10038359	10037032
A:Srl	76	Renal and urinary disorders	Proteinuria	10038359	10037032
B:CsA	143	Renal and urinary disorders	Proteinuria	10038359	10037032
B:CsA	106	Renal and urinary disorders	Proteinuria	10038359	10037032
B:CsA	115	Renal and urinary disorders	Proteinuria	10038359	10037032
A:Srl	189	Renal and urinary disorders	Proteinuria	10038359	10037032
