# Supplementary material for: Early conversion to a CNI-free immunosuppression with SRL after renal transplantation—Long-term follow-up of a multicenter trial
Source: PLoS One. 2020 Aug 5;15(8):e0234396. doi: 10.1371/journal.pone.0234396 (PMC7406080; doi:10.1371/journal.pone.0234396)
Supplement: S3 File — (CSV) [file pone.0234396.s004.csv]

Recipient age(y)	Treatment arm	CIT(h)	HLA mismatch	Weight(kg)	Height(cm)	Low ATG induction	Donor age(y)	Ethnicity caucasian	Polycystic kidney disease	Glomerulonephritis	PRA>0	1st transplant	CMV donor+/rec-	DGF (dialysis>1)	Living donation	Sex	DSA population
50-59	B:CsA	12-14	2-3	>=80	>=180	Yes	40-49	Yes	No	No	No	Yes	No	No	No	male	.
50-59	A:Srl	>=15	2-3	60-69	165-169	Yes	>=60	Yes	Yes	No	No	Yes	No	Yes	No	female	Yes
40-49	B:CsA	<10	2-3	>=80	170-179	Yes	40-49	Yes	No	No	No	Yes	No	No	Yes	male	Yes
<40	B:CsA	12-14	2-3	<60	165-169	Yes	>=60	Yes	No	Yes	No	No	No	No	No	male	.
<40	A:Srl	12-14	2-3	70-79	170-179	Yes	40-49	Yes	No	No	No	Yes	No	No	No	male	.
50-59	B:CsA	12-14	2-3	>=80	>=180	Yes	50-59	Yes	No	No	No	Yes	Yes	No	No	male	.
<40	A:Srl	>=15	2-3	60-69	170-179	Yes	50-59	Yes	No	No	No	Yes	No	No	No	male	Yes
<40	A:Srl	12-14	2-3	60-69	170-179	Yes	40-49	Yes	No	No	No	Yes	No	No	No	male	Yes
<40	B:CsA	>=15	2-3	<60	<165	Yes	40-49	No	No	No	No	Yes	No	No	No	male	.
50-59	A:Srl	>=15	2-3	<60	<165	Yes	40-49	No	No	Yes	No	Yes	No	No	No	male	.
50-59	B:CsA	10-11	2-3	>=80	170-179	Yes	40-49	Yes	No	No	No	Yes	No	Yes	No	male	Yes
50-59	A:Srl	>=15	2-3	70-79	>=180	Yes	>=60	Yes	No	Yes	No	Yes	Yes	No	No	male	Yes
<40	A:Srl	12-14	<2	>=80	170-179	Yes	<40	Yes	No	No	No	Yes	No	No	No	male	Yes
<40	A:Srl	<10	2-3	<60	170-179	Yes	40-49	Yes	No	No	No	No	No	No	Yes	male	Yes
<40	B:CsA	>=15	2-3	70-79	170-179	Yes	50-59	Yes	No	Yes	No	Yes	No	No	No	male	.
>=60	B:CsA	>=15	2-3	>=80	<165	Yes	<40	Yes	No	Yes	No	Yes	No	No	No	female	.
50-59	A:Srl	>=15	<2	>=80	170-179	No	<40	Yes	Yes	No	No	Yes	No	No	No	male	.
40-49	A:Srl	>=15	2-3	60-69	165-169	No	<40	Yes	No	No	No	Yes	No	No	No	female	.
<40	B:CsA	<10	2-3	<60	165-169	No	50-59	Yes	No	No	No	Yes	No	No	Yes	female	.
40-49	B:CsA	>=15	2-3	70-79	170-179	No	50-59	Yes	No	Yes	No	Yes	No	Yes	No	male	.
<40	A:Srl	<10	>=4	>=80	>=180	No	50-59	Yes	No	Yes	Yes	Yes	Yes	No	Yes	male	.
50-59	A:Srl	12-14	2-3	60-69	<165	No	50-59	Yes	No	Yes	No	Yes	No	No	No	male	.
40-49	A:Srl	10-11	2-3	70-79	<165	No	>=60	Yes	No	No	No	Yes	No	No	No	female	.
50-59	B:CsA	12-14	2-3	>=80	165-169	No	>=60	Yes	Yes	No	No	Yes	Yes	No	No	female	.
40-49	B:CsA	>=15	2-3	60-69	165-169	No	40-49	Yes	No	Yes	No	Yes	Yes	No	No	female	Yes
40-49	B:CsA	>=15	<2	<60	<165	No	<40	Yes	No	Yes	No	Yes	No	No	No	female	.
50-59	A:Srl	>=15	2-3	<60	<165	No	<40	Yes	No	Yes	No	Yes	No	Yes	No	female	.
<40	B:CsA	<10	>=4	60-69	165-169	No	40-49	Yes	No	No	No	Yes	Yes	No	Yes	female	.
50-59	A:Srl	<10	<2	70-79	165-169	No	50-59	Yes	Yes	No	No	Yes	No	Yes	No	female	Yes
<40	B:CsA	<10	2-3	>=80	170-179	No	50-59	Yes	No	Yes	No	Yes	No	Yes	Yes	male	.
50-59	A:Srl	<10	2-3	70-79	170-179	No	40-49	Yes	No	No	No	Yes	No	No	No	male	Yes
40-49	B:CsA	>=15	2-3	>=80	>=180	No	50-59	Yes	No	No	Yes	Yes	No	Yes	No	male	Yes
50-59	A:Srl	<10	<2	70-79	165-169	No	>=60	Yes	No	Yes	No	Yes	No	No	No	male	.
50-59	A:Srl	12-14	<2	60-69	<165	No	40-49	Yes	Yes	No	No	Yes	No	No	No	female	Yes
<40	B:CsA	12-14	<2	70-79	>=180	No	40-49	Yes	No	No	No	Yes	No	No	No	male	.
50-59	B:CsA	>=15	2-3	>=80	>=180	No	40-49	Yes	No	Yes	No	Yes	No	Yes	No	male	Yes
50-59	B:CsA	>=15	>=4	>=80	>=180	No	40-49	Yes	No	Yes	No	Yes	No	No	No	male	Yes
<40	A:Srl	<10	2-3	60-69	170-179	No	50-59	Yes	No	Yes	No	Yes	No	No	No	male	Yes
40-49	A:Srl	<10	2-3	<60	<165	No	40-49	Yes	No	No	No	Yes	No	No	No	female	Yes
40-49	B:CsA	<10	>=4	79.5	>=180	No	40-49	Yes	No	Yes	No	Yes	No	No	Yes	male	.
40-49	A:Srl	<10	2-3	<60	<165	No	50-59	Yes	No	Yes	No	No	No	No	No	female	.
<40	A:Srl	12-14	2-3	70-79	165-169	No	50-59	Yes	No	Yes	No	Yes	No	No	No	female	Yes
40-49	B:CsA	12-14	>=4	>=80	>=180	No	<40	Yes	No	Yes	No	Yes	No	No	No	male	.
40-49	A:Srl	>=15	2-3	70-79	>=180	No	40-49	Yes	No	Yes	No	Yes	No	No	No	male	Yes
<40	B:CsA	<10	2-3	>=80	>=180	No	<40	Yes	No	No	No	Yes	Yes	No	No	male	Yes
50-59	B:CsA	<10	>=4	70-79	<165	No	50-59	Yes	No	No	No	Yes	No	No	Yes	female	.
>=60	B:CsA	>=15	2-3	>=80	>=180	No	<40	Yes	No	No	Yes	Yes	Yes	No	No	male	.
50-59	A:Srl	10-11	<2	<60	170-179	No	<40	Yes	No	No	No	Yes	No	No	No	male	.
>=60	B:CsA	<10	<2	>=80	>=180	No	40-49	Yes	No	Yes	No	Yes	No	No	No	male	.
50-59	A:Srl	<10	>=4	60-69	165-169	No	50-59	Yes	No	Yes	No	Yes	No	No	Yes	female	Yes
40-49	A:Srl	>=15	<2	60-69	>=180	No	40-49	Yes	No	Yes	No	Yes	No	No	No	male	Yes
>=60	A:Srl	>=15	>=4	70-79	<165	No	<40	Yes	No	Yes	No	Yes	No	No	No	male	.
40-49	B:CsA	12-14	<2	60-69	>=180	No	<40	Yes	No	No	No	Yes	No	No	No	male	Yes
<40	B:CsA	>=15	>=4	70-79	170-179	No	<40	Yes	No	No	No	Yes	No	Yes	No	male	.
50-59	B:CsA	12-14	2-3	60-69	170-179	No	50-59	Yes	Yes	No	No	Yes	Yes	Yes	No	male	.
40-49	A:Srl	10-11	<2	70-79	170-179	No	50-59	Yes	No	No	No	Yes	No	No	No	female	Yes
50-59	B:CsA	10-11	2-3	>=80	<165	No	>=60	Yes	No	Yes	No	Yes	No	No	No	male	Yes
40-49	A:Srl	12-14	<2	60-69	<165	No	40-49	Yes	No	Yes	No	Yes	No	No	No	female	Yes
40-49	A:Srl	12-14	2-3	<60	<165	No	<40	Yes	No	Yes	No	Yes	No	No	No	female	Yes
<40	B:CsA	<10	2-3	<60	165-169	No	50-59	Yes	No	No	No	Yes	No	No	Yes	male	Yes
<40	A:Srl	12-14	2-3	60-69	<165	No	40-49	Yes	No	No	No	Yes	No	Yes	No	male	Yes
<40	B:CsA	<10	>=4	<60	165-169	No	40-49	Yes	No	Yes	No	Yes	No	Yes	No	female	Yes
50-59	B:CsA	>=15	>=4	79.5	170-179	No	<40	Yes	Yes	No	No	Yes	No	No	No	male	Yes
50-59	A:Srl	12-14	2-3	>=80	>=180	No	>=60	Yes	No	No	No	Yes	No	Yes	No	male	.
50-59	B:CsA	<10	<2	60-69	170-179	No	40-49	Yes	No	Yes	No	Yes	No	No	No	female	.
>=60	A:Srl	10-11	>=4	<60	<165	No	>=60	Yes	No	No	No	Yes	No	No	No	male	Yes
40-49	B:CsA	10-11	<2	>=80	170-179	No	>=60	Yes	No	Yes	No	No	No	Yes	No	male	.
40-49	A:Srl	10-11	2-3	70-79	170-179	No	40-49	Yes	No	Yes	No	Yes	No	Yes	No	male	.
50-59	B:CsA	>=15	<2	>=80	>=180	No	50-59	Yes	Yes	No	No	Yes	No	Yes	No	male	.
<40	A:Srl	<10	<2	60-69	>=180	No	50-59	Yes	No	No	No	Yes	No	Yes	Yes	male	.
50-59	A:Srl	>=15	2-3	69.5	<165	No	>=60	Yes	No	No	No	Yes	Yes	Yes	No	female	.
40-49	B:CsA	>=15	2-3	79.5	170-179	No	40-49	Yes	No	Yes	No	Yes	No	No	No	male	.
50-59	A:Srl	>=15	<2	70-79	170-179	No	<40	Yes	No	No	No	Yes	Yes	Yes	No	male	Yes
<40	B:CsA	>=15	>=4	70-79	170-179	No	>=60	Yes	No	Yes	No	Yes	No	Yes	No	male	.
<40	A:Srl	<10	>=4	>=80	170-179	No	40-49	Yes	No	No	No	Yes	No	No	No	male	Yes
40-49	B:CsA	<10	<2	>=80	>=180	No	>=60	Yes	No	No	No	Yes	No	Yes	No	male	Yes
50-59	B:CsA	12-14	<2	>=80	>=180	No	50-59	Yes	No	Yes	No	Yes	No	No	No	male	.
40-49	A:Srl	>=15	<2	60-69	<165	No	>=60	Yes	No	Yes	No	Yes	No	No	No	female	Yes
>=60	B:CsA	>=15	<2	>=80	>=180	No	50-59	Yes	No	No	No	Yes	No	No	No	male	.
50-59	A:Srl	12-14	>=4	70-79	170-179	No	50-59	Yes	No	No	No	Yes	No	No	No	male	.
40-49	B:CsA	>=15	<2	60-69	170-179	No	<40	Yes	No	No	No	Yes	No	No	No	male	Yes
40-49	B:CsA	12-14	<2	>=80	170-179	No	40-49	Yes	No	No	No	Yes	No	No	No	male	Yes
>=60	A:Srl	<10	2-3	60-69	170-179	No	50-59	Yes	No	No	No	Yes	No	No	Yes	male	Yes
40-49	A:Srl	12-14	2-3	70-79	170-179	No	<40	Yes	Yes	No	No	Yes	No	No	No	male	Yes
>=60	B:CsA	<10	>=4	>=80	>=180	No	>=60	Yes	No	No	No	Yes	No	No	No	male	.
50-59	B:CsA	10-11	>=4	60-69	170-179	No	>=60	Yes	No	Yes	No	Yes	No	No	No	male	.
50-59	A:Srl	>=15	2-3	60-69	165-169	No	>=60	Yes	Yes	No	No	Yes	No	No	No	female	.
50-59	A:Srl	12-14	2-3	>=80	170-179	No	<40	Yes	Yes	No	No	Yes	No	No	No	male	.
40-49	B:CsA	>=15	2-3	70-79	<165	No	40-49	Yes	No	No	No	Yes	No	No	No	female	Yes
50-59	B:CsA	<10	<2	>=80	170-179	No	50-59	Yes	No	No	No	Yes	No	No	No	male	Yes
<40	A:Srl	12-14	<2	>=80	>=180	No	50-59	Yes	No	No	No	Yes	No	No	No	male	Yes
<40	B:CsA	<10	<2	<60	<165	No	>=60	Yes	No	Yes	No	No	No	No	No	female	Yes
>=60	B:CsA	10-11	2-3	70-79	165-169	No	50-59	Yes	No	No	No	Yes	No	No	No	male	Yes
40-49	A:Srl	<10	<2	70-79	170-179	No	>=60	Yes	No	Yes	No	Yes	No	No	Yes	male	Yes
<40	A:Srl	>=15	>=4	>=80	>=180	No	40-49	Yes	No	No	No	No	No	No	No	male	.
>=60	B:CsA	>=15	2-3	70-79	<165	No	50-59	Yes	No	No	No	Yes	No	No	No	male	.
<40	A:Srl	<10	>=4	>=80	>=180	No	<40	Yes	No	No	No	Yes	No	No	Yes	male	Yes
50-59	A:Srl	10-11	<2	>=80	>=180	Yes	40-49	Yes	Yes	No	No	Yes	Yes	No	No	male	.
50-59	B:CsA	12-14	2-3	70-79	165-169	No	50-59	Yes	No	No	No	Yes	No	No	No	female	.
40-49	A:Srl	12-14	>=4	60-69	165-169	No	50-59	Yes	No	No	No	Yes	Yes	No	No	female	Yes
50-59	B:CsA	12-14	<2	>=80	170-179	No	>=60	Yes	No	No	No	Yes	Yes	Yes	No	female	Yes
<40	A:Srl	<10	2-3	<60	<165	No	50-59	Yes	No	Yes	No	No	No	No	Yes	female	Yes
40-49	A:Srl	10-11	>=4	70-79	>=180	No	40-49	Yes	No	No	No	No	No	No	No	male	Yes
<40	B:CsA	<10	2-3	<60	<165	No	<40	Yes	No	Yes	No	Yes	No	No	No	female	Yes
40-49	B:CsA	>=15	2-3	>=80	>=180	No	50-59	Yes	Yes	No	No	Yes	No	No	No	male	.
<40	B:CsA	12-14	<2	70-79	170-179	No	40-49	Yes	No	No	No	Yes	Yes	No	No	male	Yes
<40	A:Srl	>=15	<2	<60	<165	No	50-59	Yes	No	Yes	No	Yes	No	No	No	female	.
<40	B:CsA	>=15	2-3	70-79	165-169	No	50-59	Yes	No	Yes	No	Yes	Yes	No	No	male	Yes
40-49	A:Srl	12-14	2-3	>=80	170-179	No	>=60	Yes	Yes	No	No	Yes	No	Yes	No	male	.
>=60	A:Srl	12-14	2-3	60-69	<165	No	40-49	Yes	No	No	No	Yes	No	Yes	No	female	.
<40	A:Srl	12-14	<2	>=80	170-179	No	>=60	Yes	No	No	No	Yes	Yes	No	No	male	Yes
<40	B:CsA	>=15	2-3	70-79	170-179	No	<40	Yes	No	No	No	Yes	No	No	No	male	Yes
<40	B:CsA	<10	2-3	70-79	170-179	No	50-59	Yes	No	No	No	Yes	No	No	No	male	Yes
50-59	B:CsA	>=15	<2	>=80	<165	No	40-49	Yes	No	Yes	No	Yes	No	No	No	female	Yes
40-49	A:Srl	10-11	2-3	>=80	170-179	No	<40	Yes	No	No	No	No	No	Yes	No	male	Yes
50-59	A:Srl	<10	2-3	60-69	<165	No	50-59	Yes	No	No	No	Yes	No	No	No	female	Yes
50-59	B:CsA	>=15	<2	>=80	170-179	No	<40	Yes	Yes	No	No	Yes	No	No	No	male	Yes
40-49	B:CsA	>=15	>=4	60-69	170-179	No	<40	Yes	No	No	No	Yes	No	No	No	male	Yes
40-49	B:CsA	<10	2-3	60-69	165-169	No	40-49	Yes	No	No	No	Yes	No	No	No	female	.
50-59	A:Srl	>=15	<2	70-79	<165	No	<40	Yes	No	No	No	Yes	Yes	No	No	female	Yes
50-59	A:Srl	10-11	<2	>=80	170-179	No	<40	Yes	No	Yes	No	Yes	No	No	No	male	Yes
40-49	B:CsA	<10	2-3	70-79	170-179	No	<40	Yes	No	No	No	Yes	No	No	No	male	Yes
50-59	A:Srl	<10	2-3	70-79	170-179	No	40-49	Yes	No	No	No	Yes	No	No	No	male	Yes
50-59	B:CsA	>=15	2-3	70-79	<165	No	<40	Yes	No	Yes	No	Yes	No	Yes	No	female	.
50-59	A:Srl	>=15	>=4	>=80	>=180	No	50-59	Yes	No	Yes	No	Yes	Yes	Yes	No	male	.
50-59	B:CsA	>=15	2-3	70-79	170-179	No	40-49	Yes	No	Yes	No	Yes	No	Yes	No	male	.
50-59	A:Srl	12-14	2-3	>=80	170-179	No	50-59	Yes	No	No	No	Yes	No	Yes	No	male	.
>=60	B:CsA	<10	>=4	60-69	165-169	No	>=60	Yes	No	No	No	Yes	No	Yes	No	female	Yes
40-49	A:Srl	>=15	<2	>=80	>=180	No	50-59	Yes	Yes	No	No	Yes	No	No	No	male	.
50-59	A:Srl	>=15	<2	70-79	165-169	No	50-59	Yes	No	No	No	Yes	No	No	No	male	.
50-59	B:CsA	12-14	<2	<60	<165	No	40-49	Yes	No	Yes	No	Yes	No	Yes	No	female	Yes
50-59	B:CsA	12-14	2-3	70-79	170-179	No	50-59	Yes	Yes	No	No	Yes	No	Yes	No	male	Yes
40-49	A:Srl	12-14	2-3	60-69	165-169	No	50-59	Yes	No	Yes	No	Yes	No	No	No	male	.
40-49	B:CsA	>=15	2-3	>=80	165-169	No	<40	Yes	Yes	No	No	Yes	No	No	No	female	.
<40	B:CsA	12-14	>=4	70-79	165-169	No	>=60	Yes	No	Yes	No	Yes	No	No	No	male	.
<40	A:Srl	12-14	>=4	<60	165-169	No	<40	Yes	No	No	No	Yes	No	No	No	female	.
50-59	B:CsA	10-11	>=4	70-79	<165	No	>=60	Yes	No	Yes	No	Yes	No	No	No	female	Yes
>=60	A:Srl	12-14	>=4	70-79	>=180	No	50-59	Yes	No	Yes	No	Yes	No	No	No	male	.
40-49	A:Srl	<10	2-3	60-69	170-179	No	50-59	Yes	No	Yes	No	Yes	Yes	Yes	No	female	Yes
50-59	B:CsA	<10	2-3	60-69	165-169	No	40-49	Yes	No	Yes	No	No	No	Yes	No	male	.
