# Supplementary material for: Early conversion to a CNI-free immunosuppression with SRL after renal transplantation—Long-term follow-up of a multicenter trial
Source: PLoS One. 2020 Aug 5;15(8):e0234396. doi: 10.1371/journal.pone.0234396 (PMC7406080; doi:10.1371/journal.pone.0234396)
Supplement: S4 File — (CSV) [file pone.0234396.s005.csv]

Treatment arm	Therapy discontinuation	DSA population
A:Srl	No	No
A:Srl	No	No
A:Srl	No	No
A:Srl	No	No
A:Srl	No	No
A:Srl	No	No
A:Srl	No	No
A:Srl	No	No
A:Srl	No	No
A:Srl	No	No
A:Srl	No	No
B:CsA	No	No
B:CsA	No	No
B:CsA	No	No
B:CsA	No	No
B:CsA	No	No
B:CsA	No	No
B:CsA	No	No
B:CsA	No	No
B:CsA	No	No
B:CsA	No	No
B:CsA	No	No
B:CsA	No	No
B:CsA	No	No
B:CsA	No	No
B:CsA	No	No
B:CsA	No	No
B:CsA	No	No
B:CsA	No	No
B:CsA	No	No
B:CsA	No	No
B:CsA	No	No
B:CsA	No	No
B:CsA	No	No
B:CsA	No	No
B:CsA	Yes	No
A:Srl	Yes	Yes
B:CsA	Yes	Yes
A:Srl	No	Yes
A:Srl	Yes	Yes
A:Srl	Yes	No
B:CsA	Yes	Yes
A:Srl	Yes	Yes
A:Srl	Yes	Yes
A:Srl	Yes	Yes
B:CsA	No	No
B:CsA	Yes	No
A:Srl	Yes	Yes
A:Srl	Yes	Yes
B:CsA	No	Yes
B:CsA	No	Yes
B:CsA	No	Yes
A:Srl	Yes	Yes
A:Srl	Yes	No
A:Srl	No	Yes
B:CsA	No	Yes
B:CsA	Yes	No
B:CsA	Yes	No
A:Srl	Yes	No
A:Srl	Yes	No
B:CsA	No	Yes
A:Srl	Yes	No
A:Srl	Yes	No
B:CsA	No	Yes
B:CsA	Yes	Yes
A:Srl	Yes	Yes
A:Srl	No	Yes
A:Srl	Yes	Yes
B:CsA	Yes	No
A:Srl	Yes	No
B:CsA	Yes	No
A:Srl	Yes	Yes
A:Srl	No	Yes
A:Srl	Yes	Yes
A:Srl	Yes	No
B:CsA	Yes	Yes
A:Srl	Yes	No
B:CsA	Yes	Yes
B:CsA	Yes	Yes
A:Srl	Yes	Yes
B:CsA	Yes	No
A:Srl	Yes	No
B:CsA	No	Yes
B:CsA	No	Yes
A:Srl	Yes	Yes
B:CsA	No	Yes
A:Srl	Yes	No
B:CsA	Yes	No
B:CsA	No	Yes
B:CsA	Yes	Yes
B:CsA	No	Yes
A:Srl	No	Yes
B:CsA	Yes	No
A:Srl	Yes	Yes
A:Srl	Yes	Yes
B:CsA	No	Yes
A:Srl	Yes	Yes
A:Srl	No	Yes
A:Srl	Yes	Yes
B:CsA	No	Yes
B:CsA	No	Yes
B:CsA	No	Yes
A:Srl	Yes	No
B:CsA	No	Yes
A:Srl	Yes	Yes
B:CsA	No	Yes
B:CsA	Yes	Yes
A:Srl	Yes	Yes
B:CsA	Yes	No
A:Srl	No	Yes
A:Srl	No	Yes
B:CsA	No	Yes
A:Srl	Yes	No
A:Srl	No	Yes
A:Srl	No	Yes
A:Srl	Yes	No
A:Srl	Yes	Yes
B:CsA	No	Yes
A:Srl	Yes	Yes
B:CsA	No	Yes
A:Srl	Yes	No
B:CsA	Yes	Yes
B:CsA	Yes	Yes
A:Srl	No	Yes
B:CsA	No	Yes
A:Srl	No	Yes
A:Srl	Yes	Yes
B:CsA	Yes	Yes
A:Srl	Yes	Yes
B:CsA	No	Yes
A:Srl	Yes	Yes
A:Srl	Yes	Yes
B:CsA	Yes	No
A:Srl	Yes	No
A:Srl	Yes	No
A:Srl	Yes	No
A:Srl	Yes	No
B:CsA	Yes	No
B:CsA	Yes	No
A:Srl	Yes	No
