# Supplementary material for: Early conversion to a CNI-free immunosuppression with SRL after renal transplantation—Long-term follow-up of a multicenter trial
Source: PLoS One. 2020 Aug 5;15(8):e0234396. doi: 10.1371/journal.pone.0234396 (PMC7406080; doi:10.1371/journal.pone.0234396)
Supplement: S5 File — (CSV) [file pone.0234396.s006.csv]

Site-Id	Treatment arm	Dn HLA Ab	Low ATG induction	eGFR(Nankivell, ml/min/1.73m^2)	S-Creatinine(mg/dl)	Class I dnHLA	Class II dnHLA	C1q binding dnHLA	Class I DSA	Class II DSA	C1q binding DSA	Class I NDSA	Class II NDSA	c1q binding NDSA	Biopsy proven acute rejection (BPAR)	Banff 4	Re-transplantation	Living donation	Recipient age <=39	Donor age <=57	SCr at Tk+7 >= 1.27	CIT >11h	DSA	NDSA	Sex
1	A:Srl	No	Yes	71.984048953	1.3	No	No	No	No	No	No	No	No	No	No	No	No	No	Yes	Yes	Yes	Yes	No	No	male
1	A:Srl	No	No	46.39932261	1.5	No	No	No	No	No	No	No	No	No	No	No	No	No	No	Yes	Yes	No	No	No	female
1	B:CsA	Yes	No	41.685095295	2.4	Yes	No	Yes	Yes	No	Yes	Yes	No	Yes	No	No	No	No	No	Yes	Yes	Yes	Yes	Yes	male
1	B:CsA	Yes	Yes	41.010084639	2.1	No	Yes	Yes	No	Yes	Yes	No	Yes	Yes	No	No	No	No	No	Yes	Yes	No	Yes	Yes	male
1	A:Srl	No	Yes	33.663792453	3	No	No	No	No	No	No	No	No	No	Yes	Yes	No	No	No	No	Yes	Yes	No	No	male
1	B:CsA	No	No	54.69620204	1.4	No	No	No	No	No	No	No	No	No	No	No	No	No	No	Yes	Yes	Yes	No	No	female
1	A:Srl	No	No	69.385518822	1.1	No	No	No	No	No	No	No	No	No	Yes	Yes	No	Yes	No	Yes	Yes	No	No	No	female
1	A:Srl	No	No	62.132885743	1.2	No	No	No	No	No	No	No	No	No	Yes	Yes	No	No	No	Yes	No	Yes	No	No	female
1	B:CsA	No	No	48.577528654	1.9	No	No	No	No	No	No	No	No	No	Yes	No	No	Yes	Yes	Yes	No	No	No	No	male
1	A:Srl	No	No	69.673182541	1.1	No	No	No	No	No	No	No	No	No	No	No	No	No	No	Yes	No	No	No	No	female
1	B:CsA	Yes	No	24.831794432	3.7	No	Yes	No	No	Yes	No	No	No	No	No	No	No	No	No	Yes	Yes	Yes	Yes	No	male
1	B:CsA	Yes	No	45.988310799	2.2	Yes	No	Yes	No	No	No	Yes	No	Yes	Yes	No	No	No	No	Yes	Yes	Yes	No	Yes	male
1	A:Srl	No	Yes	37.879367368	2.7	No	No	No	No	No	No	No	No	No	Yes	No	No	No	Yes	No	Yes	Yes	No	No	male
5	A:Srl	No	No	90.132804655	0.77	No	No	No	No	No	No	No	No	No	No	No	No	No	No	Yes	Yes	Yes	No	No	female
5	B:CsA	Yes	No	49.168607413	1.91	No	Yes	No	No	Yes	No	No	No	No	Yes	Yes	No	No	Yes	Yes	Yes	Yes	Yes	No	male
5	B:CsA	Yes	No	61.150446083	1.46	No	Yes	No	No	Yes	No	No	No	No	Yes	Yes	No	No	Yes	Yes	Yes	Yes	Yes	No	male
1	B:CsA	Yes	Yes	22.791131331	4.3	No	Yes	No	No	Yes	No	No	No	No	Yes	Yes	No	Yes	No	Yes	Yes	No	Yes	No	male
1	B:CsA	No	No	39.304632603	2.6	No	No	No	No	No	No	No	No	No	Yes	No	No	No	No	Yes	Yes	Yes	No	No	male
1	A:Srl	Yes	No	36.599316422	2.5	No	Yes	Yes	No	Yes	Yes	No	No	No	No	No	No	No	Yes	Yes	Yes	No	Yes	No	male
1	A:Srl	No	No	63.454285	1.5	No	No	No	No	No	No	No	No	No	No	No	No	No	No	Yes	Yes	Yes	No	No	male
3	A:Srl	No	No	80.143753101	1.04	No	No	No	No	No	No	No	No	No	Yes	Yes	No	No	Yes	Yes	Yes	Yes	No	No	male
3	B:CsA	No	No	69.132976639	1.07	No	No	No	No	No	No	No	No	No	No	No	No	No	Yes	Yes	Yes	No	No	No	female
3	B:CsA	No	No	43.571647394	2.25	No	No	No	No	No	No	No	No	No	No	No	No	No	No	No	Yes	No	No	No	male
3	A:Srl	No	No	73.512475925	1.05	No	No	No	No	No	No	No	No	No	No	No	No	No	No	No	Yes	Yes	No	No	female
5	A:Srl	No	No	69.064865866	1.12	No	No	No	No	No	No	No	No	No	No	No	Yes	Yes	Yes	No	No	No	No	No	female
5	A:Srl	No	No	54.852007796	1.65	No	No	No	No	No	No	No	No	No	No	No	No	No	Yes	No	Yes	Yes	No	No	male
5	A:Srl	No	No	54.515566234	1.68	No	No	No	No	No	No	No	No	No	No	No	No	No	No	Yes	Yes	No	No	No	male
5	A:Srl	Yes	No	68.364013059	1.09	Yes	No	Yes	No	No	No	Yes	No	Yes	Yes	Yes	No	No	No	Yes	No	Yes	No	Yes	female
5	B:CsA	No	No	52.179821093	1.49	No	No	No	No	No	No	No	No	No	Yes	Yes	No	No	No	No	Yes	Yes	No	No	female
5	B:CsA	No	No	52.802663146	1.44	No	No	No	No	No	No	No	No	No	No	No	No	No	Yes	Yes	Yes	No	No	No	female
5	B:CsA	No	No	45.730602511	2.19	No	No	No	No	No	No	No	No	No	Yes	No	No	No	Yes	Yes	Yes	Yes	No	No	male
5	A:Srl	Yes	No	38.812128824	2.52	Yes	Yes	No	No	No	No	Yes	Yes	No	Yes	Yes	Yes	No	No	Yes	Yes	No	No	Yes	male
5	A:Srl	No	No	53.893874551	1.33	No	No	No	No	No	No	No	No	No	No	No	No	No	No	No	No	No	No	No	female
5	B:CsA	No	No	106.52364695	0.77	No	No	No	No	No	No	No	No	No	Yes	Yes	No	No	No	Yes	Yes	Yes	No	No	male
5	B:CsA	No	No	84.125742601	1.04	No	No	No	No	No	No	No	No	No	No	No	No	No	No	Yes	No	Yes	No	No	male
1	A:Srl	Yes	No	184.03239406	0.6	Yes	No	Yes	Yes	No	Yes	Yes	No	Yes	Yes	Yes	No	No	No	Yes	No	Yes	Yes	Yes	female
1	B:CsA	No	No	62.603133555	1.3	No	No	No	No	No	No	No	No	No	No	No	No	No	No	No	No	No	No	No	male
1	A:Srl	No	No	67.808057963	1.3	No	No	No	No	No	No	No	No	No	No	No	No	No	No	Yes	Yes	No	No	No	male
1	A:Srl	No	No	93.39852654	0.9	No	No	No	No	No	No	No	No	No	No	No	No	No	No	Yes	No	Yes	No	No	male
1	A:Srl	No	Yes	69.991007045	1.1	No	No	No	No	No	No	No	No	No	Yes	Yes	No	No	No	No	No	Yes	No	No	female
1	B:CsA	Yes	No	53.204330618	1.8	No	Yes	No	No	Yes	No	No	No	No	No	No	No	No	Yes	Yes	Yes	No	Yes	No	male
1	A:Srl	Yes	No	67.469089524	1.2	Yes	No	No	No	No	No	Yes	No	No	No	No	No	No	No	Yes	Yes	No	No	Yes	female
1	A:Srl	No	Yes	40.328580846	2.4	No	No	No	No	No	No	No	No	No	Yes	Yes	No	No	Yes	Yes	Yes	Yes	No	No	male
5	A:Srl	No	No	92.555911251	0.92	No	No	No	No	No	No	No	No	No	No	No	No	No	No	Yes	No	No	No	No	male
5	B:CsA	Yes	No	62.068825749	1.45	No	Yes	No	No	Yes	No	No	No	No	No	No	No	No	Yes	Yes	Yes	No	Yes	No	male
5	A:Srl	Yes	No	80.14210466	1.08	Yes	Yes	Yes	No	Yes	Yes	Yes	Yes	Yes	No	No	Yes	No	No	Yes	Yes	No	Yes	Yes	male
5	B:CsA	No	No	47.274573884	1.49	No	No	No	No	No	No	No	No	No	Yes	Yes	No	No	No	Yes	Yes	Yes	No	No	female
5	B:CsA	Yes	No	76.436825386	1.13	Yes	No	No	No	No	No	Yes	No	No	No	No	No	No	No	Yes	Yes	No	No	Yes	male
3	B:CsA	No	No	71.862060495	1.22	No	No	No	No	No	No	No	No	No	No	No	No	No	No	Yes	No	Yes	No	No	male
3	A:Srl	No	No	58.941223344	1.62	No	No	No	No	No	No	No	No	No	Yes	Yes	No	No	No	No	Yes	No	No	No	male
3	A:Srl	No	No	65.101229794	1.25	No	No	No	No	No	No	No	No	No	Yes	Yes	No	No	Yes	Yes	No	No	No	No	male
3	A:Srl	No	No	77.940464736	1.12	No	No	No	No	No	No	No	No	No	No	No	No	No	No	Yes	Yes	Yes	No	No	male
3	B:CsA	No	No	79.301693753	1.1	No	No	No	No	No	No	No	No	No	Yes	Yes	No	No	No	Yes	Yes	Yes	No	No	male
3	B:CsA	No	No	76.764360744	1.12	No	No	No	No	No	No	No	No	No	No	No	No	No	No	Yes	Yes	Yes	No	No	male
1	A:Srl	No	No	29.556314311	2.3	No	No	No	No	No	No	No	No	No	No	No	No	No	No	Yes	Yes	Yes	No	No	female
1	A:Srl	Yes	No	55.789763503	1.3	No	Yes	Yes	No	No	No	No	Yes	Yes	No	No	No	No	Yes	Yes	Yes	Yes	No	Yes	female
4	A:Srl	No	No	47.19545211	1.87	No	No	No	No	No	No	No	No	No	No	No	No	Yes	No	Yes	No	No	No	No	male
4	A:Srl	No	No	90.308413249	0.96	No	No	No	No	No	No	No	No	No	No	No	No	No	No	Yes	No	Yes	No	No	male
4	B:CsA	No	No	37.039021495	2.61	No	No	No	No	No	No	No	No	No	No	No	No	No	No	Yes	Yes	No	No	No	male
4	A:Srl	No	No	49.461045619	1.97	No	No	No	No	No	No	No	No	No	Yes	Yes	No	No	Yes	Yes	Yes	Yes	No	No	male
4	B:CsA	No	No	61.681365845	1.43	No	No	No	No	No	No	No	No	No	Yes	Yes	No	No	No	Yes	Yes	No	No	No	male
4	A:Srl	No	No	27.797115954	4.06	No	No	No	No	No	No	No	No	No	No	No	No	Yes	No	No	Yes	No	No	No	male
4	B:CsA	Yes	No	15.705663134	3.42	No	Yes	No	No	No	No	No	Yes	No	No	No	Yes	No	Yes	No	Yes	No	No	Yes	female
1	A:Srl	Yes	Yes	58.665844922	1.5	No	Yes	No	No	Yes	No	No	Yes	No	Yes	Yes	Yes	Yes	Yes	Yes	Yes	No	Yes	Yes	male
4	B:CsA	No	No	75.122533743	0.95	No	No	No	No	No	No	No	No	No	No	No	No	No	No	Yes	No	Yes	No	No	female
4	A:Srl	Yes	No	53.797179565	1.76	Yes	Yes	Yes	Yes	Yes	Yes	Yes	No	No	Yes	Yes	No	Yes	Yes	Yes	Yes	No	Yes	Yes	male
7	B:CsA	No	No	52.177574309	1.37	No	No	No	No	No	No	No	No	No	No	No	No	No	No	No	Yes	No	No	No	female
7	A:Srl	No	No	61.413239085	1.26	No	No	No	No	No	No	No	No	No	Yes	Yes	No	No	No	Yes	Yes	No	No	No	female
6	B:CsA	Yes	No	38.894612465	1.7194570136	Yes	Yes	Yes	Yes	Yes	Yes	Yes	Yes	No	No	No	No	No	No	No	Yes	No	Yes	Yes	female
6	B:CsA	No	No	48.850712018	1.8891402715	No	No	No	No	No	No	No	No	No	No	No	No	No	No	Yes	Yes	Yes	No	No	male
6	B:CsA	No	No	22.41666846	2.2398190045	No	No	No	No	No	No	No	No	No	No	No	No	No	No	Yes	Yes	Yes	No	No	female
