# Supplementary material for: Early conversion to a CNI-free immunosuppression with SRL after renal transplantation—Long-term follow-up of a multicenter trial
Source: PLoS One. 2020 Aug 5;15(8):e0234396. doi: 10.1371/journal.pone.0234396 (PMC7406080; doi:10.1371/journal.pone.0234396)
Supplement: S6 File — (CSV) [file pone.0234396.s007.csv]

Treatment arm	eCrCl (Cockroft Gault, ml/min)	eGFR (Nankivell, ml/min/1.73m^2)	eGFR (MDRD, ml/min/1.73m^2)	eGFR (CKD-EPI, ml/min/1.73m^2)	S-Creatinine (mg/dl)	Patient on randomized therapy	S-Creatinine (mg/dl) change from M3	eCrCl (Cockroft Gault, ml/min) change from M3	eGFR (Nankivell, ml/min/1.73m^2) change from M3	eGFR (MDRD, ml/min/1.73m^2) change from M3	eGFR (CKD-EPI, ml/min/1.73m^2) change from M3
A:Srl	51.741322329	69.991007045	52.818038878	52.275363979	1.1	No	-0.4	10.08493265	18.358361256	14.63896696	13.731610535
B:CsA	18.88037778	22.791131331	15.261885008	14.361270405	4.3	No	2.6	-34.48599523	-31.8358483	-30.88464224	-32.61734794
A:Srl	32.035185132	37.879367368	27.057227622	26.853085521	2.7	Yes	0.7	-11.44482824	-11.85045668	-12.88462999	-14.26420463
A:Srl	62.369952885	71.984048953	62.890703165	64.976374148	1.3	No	-0.5	9.9689320536	16.316571959	17.784901783	18.273319083
B:CsA	38.223840843	41.010084639	33.963883566	32.291415509	2.1	No	0.1	-5.466799375	-7.142239329	-3.089741546	-4.197563284
A:Srl	26.262555296	33.663792453	22.800811934	21.578120764	3	No	0.6	-8.246891799	-8.80267928	-7.68602905	-8.526598984
A:Srl	47.46685176	40.328580846	32.539001452	33.215830043	2.4	No	-1.5	17.427956347	11.829120934	12.730229894	13.542396865
A:Srl	69.008454946	58.665844922	56.939468787	59.879535563	1.5	No	0	0.5534393389	-3.771475663	-4.701986099	-4.357566194
A:Srl	66.559751999	68.364013059	55.808284047	57.909785365	1.09	No	-0.38	14.968593025	14.841772216	14.378464731	14.331293126
A:Srl	87.268036772	80.143753101	81.361810756	85.098063753	1.04	No	-0.2	8.7864369468	9.635834553	12.017912979	11.811740807
B:CsA	81.297980611	69.132976639	62.39039711	67.676810461	1.07	Yes	-0.37	23.226188973	13.912639685	15.250925317	17.331226749
B:CsA	59.121691776	71.862060495	63.973216435	63.145539484	1.22	Yes	0.1	-12.15871678	-6.891917871	-8.920038689	-11.448459
B:CsA	36.66405897	52.179821093	37.09938504	35.967302847	1.49	Yes	0.17	-18.77359193	-3.526787424	-6.98978639	-8.703494295
A:Srl	66.746375787	69.064865866	56.702165517	60.541652147	1.12	No	0.21	-21.5681539	-18.15185194	-19.44217632	-22.93890321
A:Srl	75.630969983	80.14210466	76.613479113	79.04977888	1.08	Yes	-0.29	10.177403493	13.08904551	15.752030267	15.440228004
B:CsA	43.653036084	52.802663146	41.120343072	42.534697093	1.44	Yes	0.79	-69.83939157	-72.44212232	-66.73178548	-69.29994258
B:CsA	38.006313599	45.730602511	34.451217193	34.587251431	2.19	Yes	-0.52	4.3892178505	4.7207219372	6.1684803551	5.90847435
B:CsA	44.134178114	54.69620204	41.194809667	41.603396718	1.4	Yes	-0.3	3.2026428144	11.679778156	7.1001136232	6.5571428264
B:CsA	61.562150858	61.150446083	55.0064837	56.46903722	1.46	No	0.23	-17.47086918	-10.67126224	-15.36836848	-17.53824736
A:Srl	32.416585716	47.19545211	37.701071303	34.632687402	1.87	No	0.53	-19.2968803	-18.72472598	-19.33892283	-20.95524351
A:Srl	40.335173089	46.39932261	36.703563153	35.427865442	1.5	Yes	0.1	-6.719415975	-7.080744297	-4.203861389	-5.595122288
A:Srl	78.145346502	90.308413249	85.808309405	87.385535121	0.96	No	-0.09	-3.368242157	7.4671094468	5.340046174	3.2663371513
A:Srl	58.227341582	54.852007796	48.187492999	49.394250545	1.65	No	-0.63	12.762914558	11.481640171	13.272631969	13.553361505
A:Srl	36.011807264	58.941223344	44.491656783	41.194481663	1.62	Yes	-1.69	16.065656896	28.809179368	24.464927461	22.696369252
A:Srl	52.173599031	67.808057963	58.347601259	56.064724362	1.3	No	0.1	-10.99325684	-6.01593506	-7.517418723	-9.727389663
B:CsA	35.610519355	39.304632603	27.687581498	27.13666358	2.6	No	0.9	-21.95629154	-14.64193286	-19.08097822	-20.84248031
B:CsA	51.90109521	49.168607413	42.586409982	44.086123345	1.91	No	-0.84	12.953869793	12.305255224	13.159142612	14.07211233
B:CsA	68.124668842	62.068825749	57.584838665	60.231694753	1.45	No	0.11	-6.649440543	-6.475577691	-9.398565235	-10.84984253
A:Srl	26.214087563	29.556314311	22.548388442	21.429491608	2.3	No	0.9	-17.17593226	-26.42346235	-18.64642123	-20.17390511
B:CsA	81.857066556	75.122533743	65.402719566	68.380575648	0.95	Yes	-0.35	17.202803346	20.982294433	17.887567396	18.17515694
B:CsA	30.702068212	37.039021495	26.427450256	24.827434048	2.61	Yes	1.01	-23.45046099	-17.62907232	-21.68777806	-23.29822238
A:Srl	44.426984742	49.461045619	38.6001609	38.761610699	1.97	No	-0.1	-6.071879499	3.3615061694	0.4147867461	-0.404536359
B:CsA	28.631199827	38.894612465	30.652796614	28.395217346	1.7194570136	Yes	0.2504570136	-9.84335231	-13.94368289	-7.292004931	-8.712327597
B:CsA	42.538500365	47.274573884	37.56589707	36.992261097	1.49	Yes	0.1	-10.08249459	-6.230927329	-4.429514007	-5.867026333
B:CsA	19.354542644	24.831794432	17.780855053	16.511853582	3.7	No	1.5	-19.37245578	-16.83286077	-15.53732243	-16.23493411
B:CsA	20.385048103	15.705663134	15.28321976	15.158894767	3.42	Yes	1.29	-14.61950566	-16.99765094	-12.27624108	-13.466463
A:Srl	65.792805612	77.940464736	70.608962971	70.024033604	1.12	Yes	-0.3	8.9927230295	12.49521705	15.17905044	14.036431372
A:Srl	30.414580235	38.812128824	28.275777181	27.400782696	2.52	No	0.22	-7.891739724	-13.49898115	-4.281131119	-5.196697647
A:Srl	84.261783264	65.101229794	65.802580333	68.131630138	1.25	No	-0.26	6.7746701508	8.8874143329	10.850083258	11.581401442
B:CsA	32.729891802	45.988310799	31.988196239	30.099528056	2.2	Yes	0.5	-16.57815791	-7.552147594	-12.22979469	-13.38572216
A:Srl	35.028824971	36.599316422	30.401502745	30.740294539	2.5	No	1.2	-38.90663678	-34.06424516	-37.17006354	-40.95092925
A:Srl	50.278467766	67.469089524	49.392330946	50.479867966	1.2	Yes	0	-4.788425502	0.0907185319	-1.570051229	-2.918037524
A:Srl	41.866796052	53.893874551	42.556964633	41.846095254	1.33	No	0	-3.358718567	-4.826622455	-1.307202368	-2.730993575
B:CsA	29.077688913	22.41666846	23.703169925	23.080111583	2.2398190045	Yes	-0.268780995	2.1318856585	1.4329934716	2.1216472783	1.4907270595
B:CsA	89.332957122	106.52364695	107.43238779	94.561749093	0.77	Yes	-0.1	-5.149969841	13.314705012	11.30101793	-1.240903812
B:CsA	48.850628875	61.681365845	51.9637225	49.265674367	1.43	Yes	0.04	-0.948093164	6.8544888142	-3.250620422	-5.046547688
B:CsA	37.946725181	48.850712018	38.62322529	37.217593497	1.8891402715	Yes	0.1489402715	-9.00520612	-6.624550231	-5.382869493	-6.875933466
A:Srl	67.078626339	55.789763503	47.742660304	50.559334046	1.3	No	-0.1	1.2340280896	3.0396244397	1.99226234	1.6607735003
B:CsA	39.258396604	43.571647394	33.111931433	33.008274209	2.25	Yes	-0.15	-0.088969499	0.855296571	1.2439872099	0.7127674448
B:CsA	77.253161764	84.125742601	80.346240387	83.323484641	1.04	No	0.06	-17.13089091	-2.03128491	-9.240333919	-12.0494551
A:Srl	19.77423586	27.797115954	16.687181537	16.056569252	4.06	No	1.1	-11.72859759	-7.204509316	-8.330507309	-9.006013055
A:Srl	65.351464057	73.512475925	58.494592471	61.014559504	1.05	Yes	-0.26	9.9226332235	14.288665447	11.61704514	11.620313726
A:Srl	85.591470537	93.39852654	92.443098271	94.477039712	0.9	Yes	0	-8.420184885	0.0305886735	-3.281844887	-6.165836665
B:CsA	57.790288341	53.204330618	45.865133328	47.697711809	1.8	Yes	0.4	-25.90788256	-9.457870612	-19.24395307	-21.15324379
A:Srl	54.71164205	69.385518822	53.492657968	53.76505215	1.1	Yes	-0.5	15.794144666	21.382446058	17.791158554	17.610017611
A:Srl	53.86187252	63.454285	52.234200591	52.767302841	1.5	Yes	0.2	-12.49750022	-7.017228473	-11.80239263	-14.06069947
A:Srl	87.241697661	90.132804655	79.714831739	80.458797032	0.77	No	-0.16	9.9088631594	12.504130393	13.669073394	12.240370132
B:CsA	33.851805786	41.685095295	30.023100866	29.270597151	2.4	Yes	1.1	-30.76345005	-28.80182361	-32.59939092	-35.25094238
A:Srl	44.544629627	54.515566234	43.401698312	41.119543318	1.68	No	0.55	-29.06302291	-19.80218589	-27.19387379	-29.13612641
B:CsA	75.931261332	76.436825386	73.30787256	75.899627535	1.13	Yes	0.08	-13.25828123	-4.316882224	-9.838310065	-12.45928939
B:CsA	47.459936918	52.177574309	40.874093123	39.810249969	1.37	No	-0.29	7.2437851912	10.252820164	7.0310412046	5.9502536289
B:CsA	71.925526414	79.301693753	73.867288879	75.17323109	1.1	No	0.05	-8.149580172	-4.807279463	-6.600974353	-7.772419949
A:Srl	67.037211743	69.673182541	55.880306554	58.493699469	1.1	Yes	0.1	-11.86187299	-6.902167205	-8.436245314	-10.45214675
B:CsA			59.84909833	59.305599903	1.3	Yes	0.1			-7.993276264	-10.28969082
A:Srl	57.977919147	53.797179565	46.542142934	48.327650894	1.76	Yes	0.53	-31.64570387	-17.3441792	-27.92923082	-31.06530741
A:Srl	55.314270401	62.132885743	50.141002497	51.918389986	1.2	No	0.1	-9.972474798	-9.313875869	-7.208386794	-9.093376371
B:CsA	75.049644925	76.764360744	72.893255123	74.593998488	1.12	No	-0.42	15.139475611	17.493927802	20.712315873	20.902943529
A:Srl	78.352319402	184.03239406	113.40660134	107.7845002	0.6	No	0	-13.7091808	11.730919461	-4.275964372	-6.230587137
B:CsA	50.229604393	48.577528654	46.137012249	47.930991776	1.9	Yes	0.8	-46.61702159	-31.74708119	-46.53006533	-49.55473261
A:Srl	55.995742024	61.413239085	46.85928034	47.923783687	1.26	No	-0.28	9.6134513189	11.04925801	8.1410234168	7.5876700519
A:Srl	75.642079989	92.555911251	88.033355683	87.585200201	0.92	No	0.03	-11.38693153	-3.455031678	-5.946485565	-7.995763949
