# Supplementary material for: Early conversion to a CNI-free immunosuppression with SRL after renal transplantation—Long-term follow-up of a multicenter trial
Source: PLoS One. 2020 Aug 5;15(8):e0234396. doi: 10.1371/journal.pone.0234396 (PMC7406080; doi:10.1371/journal.pone.0234396)
Supplement: S7 File — (CSV) [file pone.0234396.s008.csv]

Treatment arm	Censored survival (0)	Overall survival time (months)	Censored graft survival (0)	Death censored graft survival (months)
A:Srl	0	122.53289474	0	122.53289474
B:CsA	0	115.82236842	0	115.82236842
B:CsA	1	20.953947368	0	20.953947368
A:Srl	0	112.66447368	0	112.66447368
A:Srl	0	110.36184211	0	110.36184211
B:CsA	0	109.76973684	0	109.76973684
A:Srl	0	109.63815789	0	109.63815789
A:Srl	0	119.50657895	0	119.50657895
A:Srl	0	124.11184211	0	124.11184211
B:CsA	0	114.14473684	1	45.986842105
A:Srl	0	111.64473684	0	111.64473684
A:Srl	0	107.53289474	0	107.53289474
B:CsA	0	108.48684211	0	108.48684211
B:CsA	0	107.79605263	0	107.79605263
B:CsA	0	110.95394737	0	110.95394737
A:Srl	0	111.84210526	0	111.84210526
A:Srl	1	2.6973684211	0	2.6973684211
A:Srl	0	113.88157895	0	113.88157895
B:CsA	0	110.65789474	0	110.65789474
A:Srl	0	102.96052632	1	37.828947368
B:CsA	0	108.15789474	0	108.15789474
B:CsA	1	4.5723684211	0	4.5723684211
B:CsA	0	104.11184211	0	104.11184211
B:CsA	0	107.23684211	0	107.23684211
A:Srl	0	117.20394737	0	117.20394737
A:Srl	0	101.48026316	0	101.48026316
A:Srl	0	116.38157895	0	116.38157895
A:Srl	0	106.25	0	106.25
A:Srl	0	101.25	0	101.25
A:Srl	0	96.217105263	0	96.217105263
B:CsA	0	102.69736842	0	102.69736842
B:CsA	0	101.44736842	0	101.44736842
B:CsA	0	106.84210526	0	106.84210526
A:Srl	0	111.44736842	0	111.44736842
B:CsA	0	114.04605263	0	114.04605263
B:CsA	0	111.57894737	0	111.57894737
A:Srl	0	111.61184211	0	111.61184211
B:CsA	0	114.50657895	0	114.50657895
B:CsA	0	104.34210526	0	104.34210526
B:CsA	0	99.276315789	0	99.276315789
B:CsA	0	111.08552632	0	111.08552632
A:Srl	0	97.532894737	0	97.532894737
A:Srl	0	100.88815789	0	100.88815789
A:Srl	0	96.710526316	0	96.710526316
B:CsA	0	99.111842105	0	99.111842105
A:Srl	0	99.111842105	0	99.111842105
A:Srl	0	104.73684211	0	104.73684211
A:Srl	0	100.09868421	0	100.09868421
B:CsA	0	115.16447368	0	115.16447368
B:CsA	0	98.914473684	0	98.914473684
B:CsA	0	108.15789474	0	108.15789474
B:CsA	0	112.00657895	0	112.00657895
A:Srl	0	107.86184211	0	107.86184211
B:CsA	0	95.493421053	0	95.493421053
B:CsA	0	99.375	0	99.375
A:Srl	0	108.42105263	0	108.42105263
B:CsA	0	95.065789474	1	75.921052632
A:Srl	0	94.934210526	0	94.934210526
A:Srl	0	100.26315789	0	100.26315789
B:CsA	0	101.77631579	0	101.77631579
A:Srl	0	90.526315789	0	90.526315789
A:Srl	0	96.282894737	0	96.282894737
A:Srl	0	94.243421053	0	94.243421053
B:CsA	0	89.309210526	0	89.309210526
A:Srl	0	95.427631579	0	95.427631579
B:CsA	0	97.927631579	0	97.927631579
B:CsA	0	106.01973684	0	106.01973684
B:CsA	0	90.526315789	0	90.526315789
A:Srl	0	83.914473684	0	83.914473684
B:CsA	0	95.526315789	0	95.526315789
A:Srl	0	103.78289474	0	103.78289474
A:Srl	0	87.368421053	0	87.368421053
B:CsA	0	88.486842105	0	88.486842105
A:Srl	0	90.921052632	0	90.921052632
B:CsA	0	86.611842105	0	86.611842105
A:Srl	0	105.46052632	0	105.46052632
A:Srl	0	90.131578947	0	90.131578947
A:Srl	1	36	0	36
B:CsA	1	84	0	84
A:Srl	0	94	0	94
B:CsA	0	94	1	94
B:CsA	0	72	0	72
B:CsA	0	72	1	72
B:CsA	0	60	1	48
A:Srl	0	108	1	108
B:CsA	0	72	0	72
A:Srl	0	84	0	84
B:CsA	0	84	0	84
A:Srl	1	77	0	77
B:CsA	1	109	1	109
B:CsA	0	38	0	38
A:Srl	0	58	0	58
A:Srl	0	38	0	38
B:CsA	0	36	0	36
A:Srl	0	48	0	48
B:CsA	0	36	1	36
B:CsA	0	48	1	48
B:CsA	0	48	0	48
B:CsA	0	147	0	147
B:CsA	0	108	1	108
A:Srl	0	115	1	36
B:CsA	0	75	0	75
A:Srl	0	95	0	95
A:Srl	0	108	0	108
B:CsA	0	112	0	112
A:Srl	1	84	1	75
B:CsA	1	47	0	47
A:Srl	0	104	1	60
B:CsA	0	94	1	93
A:Srl	0	107	1	24
A:Srl	1	72	0	72
B:CsA	0	108	1	86
B:CsA	0	108	1	14
B:CsA	1	90	1	90
A:Srl	1	76	0	76
A:Srl	1	86	0	86
B:CsA	0	115	1	115
A:Srl	1	52	0	52
A:Srl	0	58	1	52
A:Srl	1	92	0	92
B:CsA	0	96	0	96
B:CsA	0	106	1	106
B:CsA	1	28	1	7
B:CsA	0	106	1	106
A:Srl	1	95	0	95
A:Srl	0	101	1	70
A:Srl	0	36	0	36
B:CsA	0	108	0	108
A:Srl	0	37	0	37
B:CsA	0	96	0	96
B:CsA	0	96	0	96
B:CsA	0	118	0	118
A:Srl	0	120	0	120
B:CsA	1	31	0	31
A:Srl	0	115	0	115
A:Srl	0	113	0	113
A:Srl	0	113	0	113
A:Srl	0	111	0	111
B:CsA	0	104	0	104
B:CsA	0	39	0	39
