# Supplementary material for: Early conversion to a CNI-free immunosuppression with SRL after renal transplantation—Long-term follow-up of a multicenter trial
Source: PLoS One. 2020 Aug 5;15(8):e0234396. doi: 10.1371/journal.pone.0234396 (PMC7406080; doi:10.1371/journal.pone.0234396)
Supplement: S8 File — (CSV) [file pone.0234396.s009.csv]

Reason for Screening Failure	SMART Treatment Group
Death	A:SRL
Death	B:CsA
No consent	A:SRL
No consent	B:CsA
No consent	B:CsA
No consent	B:CsA
Loss of function	B:CsA
Loss of function	A:SRL
Lost to follow up	B:CsA
No consent	A:SRL
Lost to follow up	B:CsA
Death	A:SRL
Death	B:CsA
Lost to follow up	B:CsA
Lost to follow up	A:SRL
Lost to follow up	A:SRL
No consent	B:CsA
Death	A:SRL
Lost to follow up	B:CsA
Lost to follow up	B:CsA
Lost to follow up	B:CsA
Lost to follow up	B:CsA
Loss of function	B:CsA
Loss of function	A:SRL
Lost to follow up	B:CsA
Lost to follow up	A:SRL
Lost to follow up	A:SRL
No consent	B:CsA
Death	A:SRL
Death	B:CsA
Loss of function	A:SRL
Loss of function	B:CsA
Loss of function	A:SRL
Death	A:SRL
Loss of function	B:CsA
Loss of function	B:CsA
Death	B:CsA
Death	A:SRL
Death	A:SRL
Loss of function	B:CsA
Death	A:SRL
Loss of function	A:SRL
Death	A:SRL
No consent	B:CsA
Loss of function	B:CsA
Death	B:CsA
Loss of function	B:CsA
Death	A:SRL
Loss of function	A:SRL
No consent	A:SRL
No consent	B:CsA
No consent	A:SRL
No consent	B:CsA
No consent	B:CsA
No consent	B:CsA
No consent	A:SRL
Death	B:CsA
No consent	A:SRL
Loss of function	A:SRL
No consent	A:SRL
Loss of function	A:SRL
No consent	B:CsA
Lost to follow up	B:CsA
Death	B:CsA
Death	A:SRL
Death	B:CsA
Loss of function	B:CsA
Loss of function	A:SRL
Loss of function	B:CsA
