# Supplementary material for: Early conversion to a CNI-free immunosuppression with SRL after renal transplantation—Long-term follow-up of a multicenter trial
Source: PLoS One. 2020 Aug 5;15(8):e0234396. doi: 10.1371/journal.pone.0234396 (PMC7406080; doi:10.1371/journal.pone.0234396)
Supplement: S9 File — (CSV) [file pone.0234396.s010.csv]

Treatment arm	S-Creatinine (mg/dl)	eCrCl (Cockroft Gault, ml/min)	eGFR (Nankivell, ml/min/1.73m^2)	eGFR (MDRD, ml/min/1.73m^2)	Study Visit	DSA population
B:CsA	1.5	61.329823881	58.664545172	52.651739073	02:Tk	No
B:CsA					04:M3	No
B:CsA					05:M6	No
B:CsA					06:M9	No
B:CsA	1.3	69.614451355	67.299337894	62.105691942	07:M12	No
B:CsA	1.4	66.761960758	62.631779105	57.015151172	08:M24	No
B:CsA	1.4	66.761960758	62.436667275	57.015151172	09:M36	No
A:Srl	2.3	27.211856886	29.701011085	23.313139224	02:Tk	Yes
A:Srl	1.5	41.656389678	51.632645789	38.179071918	04:M3	Yes
A:Srl	1.4	45.323853957	54.58619094	41.343089427	05:M6	Yes
A:Srl	1.5	42.905176711	50.472443454	38.179071918	06:M9	Yes
A:Srl	1.5	44.856397968	48.515125088	38.179071918	07:M12	Yes
A:Srl	1.2	55.026860822	61.594987402	49.392330946	08:M24	Yes
A:Srl	1.2	57.055994649	60.689282728	49.392330946	09:M36	Yes
A:Srl	1.1	51.741322329	69.991007045	52.818038878	10:DSA	Yes
B:CsA	2.2	40.856401917	42.873552814	34.270568229	02:Tk	Yes
B:CsA	1.7	53.366373015	54.626979631	46.146527246	04:M3	Yes
B:CsA	1.7	53.497173145	54.65117153	46.146527246	05:M6	Yes
B:CsA	1.8	50.586761572	52.142258593	43.200881463	06:M9	Yes
B:CsA	1.7	53.627654249	54.818790755	46.146527246	07:M12	Yes
B:CsA					08:M24	Yes
B:CsA	1.7	53.562453429	54.964473691	46.146527246	09:M36	Yes
B:CsA	4.3	18.88037778	22.791131331	15.261885008	10:DSA	Yes
B:CsA	2.6	33.329363489	36.808549153	29.507854311	02:Tk	No
B:CsA	2	42.833846359	46.596366147	39.94185761	04:M3	No
B:CsA	2.2	38.76563189	44.382481989	35.781710731	05:M6	No
B:CsA	2.2	38.590616857	42.263968638	35.781710731	06:M9	No
B:CsA	2.3	36.91276395	39.813023807	33.992487877	07:M12	No
B:CsA					08:M24	No
B:CsA	3.05			24.543407577	09:M36	No
A:Srl	1.6	67.481466302	57.066172295	54.587309668	02:Tk	No
A:Srl	1.5	70.447078142	61.279680267	58.808057949	04:M3	No
A:Srl	1.7	61.324797259	55.138132708	50.898864685	05:M6	No
A:Srl	1.8	59.095975158	53.987303413	47.649865571	06:M9	No
A:Srl	1.2			76.080085624	07:M12	No
A:Srl					08:M24	No
A:Srl	1.4			63.681663192	09:M36	No
B:CsA	2.1	42.432497941	45.570497862	34.897129784	02:Tk	No
B:CsA	2.3	38.185237303	40.625515095	31.419325099	04:M3	No
B:CsA					05:M6	No
B:CsA					06:M9	No
B:CsA	3.7			18.15206279	07:M12	No
B:CsA					08:M24	No
B:CsA					09:M36	No
A:Srl	2.8	31.64198846	33.694737495	27.089220355	02:Tk	Yes
A:Srl	2	43.480013368	49.729824047	39.94185761	04:M3	Yes
A:Srl	2.6	34.400013761	38.939762397	29.507854311	05:M6	Yes
A:Srl	2.1	42.921941754	47.802743213	37.755115916	06:M9	Yes
A:Srl	2.4	36.974389363	41.82943645	32.363322513	07:M12	Yes
A:Srl	2.4	38.130116915	40.559653897	32.363322513	08:M24	Yes
A:Srl	2.5	37.522200362	40.357527477	30.874085612	09:M36	Yes
A:Srl	2.7	32.035185132	37.879367368	27.057227622	10:DSA	Yes
A:Srl	1.5	60.658567068	62.900812352	55.668249002	02:Tk	Yes
A:Srl	1.8	52.401020831	55.667476994	45.105801382	04:M3	Yes
A:Srl					05:M6	Yes
A:Srl					06:M9	Yes
A:Srl	1.5	63.532861313	61.236686609	55.668249002	07:M12	Yes
A:Srl	2	47.649645985	48.29980121	39.94185761	08:M24	Yes
A:Srl	2.2	42.484746436	45.846334629	35.781710731	09:M36	Yes
A:Srl	1.3	62.369952885	71.984048953	62.890703165	10:DSA	Yes
B:CsA	1.6	58.620785671	53.845230948	52.243116527	02:Tk	No
B:CsA	1.4	67.732975788	62.571696707	60.946922847	04:M3	No
B:CsA	1.2	78.360523125	72.410997529	72.8129084	05:M6	No
B:CsA	1.3	71.717181164	67.068837472	66.38850792	06:M9	No
B:CsA	1.3	71.096241501	68.030103045	66.38850792	07:M12	No
B:CsA	1.3	72.332790577	66.866006222	66.38850792	08:M24	No
B:CsA					09:M36	No
A:Srl	1.4	53.605896503	66.777875135	56.344715391	02:Tk	No
A:Srl	1.6	46.661915833	59.500444358	48.298148525	04:M3	No
A:Srl					05:M6	No
A:Srl					06:M9	No
A:Srl	1.31	58.751671144	69.869072634	60.835049744	07:M12	No
A:Srl	1.7			45.034659911	08:M24	No
A:Srl	3.24	23.967756968	29.545168628	21.395182774	09:M36	No
B:CsA	4.8	18.082663272	22.459112265	13.49170791	02:Tk	Yes
B:CsA	2	43.690640219	48.152323967	37.053625112	04:M3	Yes
B:CsA	1.7	51.685524093	53.629374737	44.697297241	05:M6	Yes
B:CsA	1.8	49.61220977	51.847364994	41.844159356	06:M9	Yes
B:CsA	1.7	53.636603182	53.452638498	44.697297241	07:M12	Yes
B:CsA					08:M24	Yes
B:CsA	1.9	47.990644952	49.359097569	39.313133644	09:M36	Yes
B:CsA	2.1	38.223840843	41.010084639	33.963883566	10:DSA	Yes
A:Srl	2.4	34.670117156	40.123519465	30.486840984	02:Tk	Yes
A:Srl	2.4	34.509447096	42.466471733	30.486840984	04:M3	Yes
A:Srl					05:M6	Yes
A:Srl					06:M9	Yes
A:Srl	2.1	38.373241847	47.023803968	35.566008861	07:M12	Yes
A:Srl					08:M24	Yes
A:Srl	4.12			16.341232578	09:M36	Yes
A:Srl	3	26.262555296	33.663792453	22.800811934	10:DSA	Yes
A:Srl	3.2	35.165559825	28.734594457	24.888746547	02:Tk	Yes
A:Srl					04:M3	Yes
A:Srl					05:M6	Yes
A:Srl					06:M9	Yes
A:Srl	3.9	30.038895413	28.499459912	19.808771558	07:M12	Yes
A:Srl	3.2	35.480012222	32.849780357	24.888746547	08:M24	Yes
A:Srl	2.2	53.544164029	41.68863463	38.35220397	09:M36	Yes
A:Srl	2.4	47.46685176	40.328580846	32.539001452	10:DSA	Yes
A:Srl	1.7	55.400702474	57.286626519	53.351193368	02:Tk	Yes
A:Srl					04:M3	Yes
A:Srl					05:M6	Yes
A:Srl					06:M9	Yes
A:Srl	1.5	68.455015607	62.437320585	61.641454886	07:M12	Yes
A:Srl	1.4	73.344659579	66.22479965	66.749872477	08:M24	Yes
A:Srl	1.4	75.070652421	65.437144368	66.749872477	09:M36	Yes
A:Srl	1.5	69.008454946	58.665844922	56.939468787	10:DSA	Yes
B:CsA	2.4	41.875780445	42.841003975	32.193119083	02:Tk	No
B:CsA	2.2	45.951235497	46.263974161	35.593529499	04:M3	No
B:CsA	2.3	43.876446875	42.984197306	33.813716429	05:M6	No
B:CsA	2.4	42.293443034	41.795558893	32.193119083	06:M9	No
B:CsA	2.8	36.564491192	38.422723479	26.946754196	07:M12	No
B:CsA	3.2	33.066648451	34.927702604	23.098498722	08:M24	No
B:CsA	4	27.284515004	31.929917585	17.854578373	09:M36	No
A:Srl	1.99	41.970731509	47.4715031	37.132511529	02:Tk	No
A:Srl	1.65	49.455429486	56.585240952	46.09505135	04:M3	No
A:Srl	1.56	54.144573276	57.534796724	49.17733481	05:M6	No
A:Srl	1.22	68.460455494	69.94803091	65.308773855	06:M9	No
A:Srl	1.16	71.178612071	73.745446944	69.222336656	07:M12	No
A:Srl	1.32	62.186170119	66.102199749	59.63324714	08:M24	No
A:Srl	1.12	67.827521222	79.363022315	72.083053687	09:M36	No
B:CsA	1.1	63.552677106	65.557372708	53.669522864	02:Tk	No
B:CsA	1.3	53.585210721	54.650539917	44.259271825	04:M3	No
B:CsA	1.4	51.694962508	51.762294908	40.631526596	05:M6	No
B:CsA	1.5	48.827741275	46.675837721	37.521965521	06:M9	No
B:CsA	1.8	40.885566366	41.614880444	30.402578752	07:M12	No
B:CsA	1.9	38.278718026	37.570725219	28.563619391	08:M24	No
B:CsA	2.77	26.960203745	26.520736823	18.48728939	09:M36	No
B:CsA	1.85	36.173100323	39.245058294	29.656351231	02:Tk	No
B:CsA					04:M3	No
B:CsA	1.85	33.336869682	42.85174565	29.656351231	05:M6	No
B:CsA	2.3	27.500234357	31.881613142	23.067470207	06:M9	No
B:CsA	2.38	27.357666237	28.945400781	22.175023191	07:M12	No
B:CsA	2	33.23630179		27.104741899	08:M24	No
B:CsA					09:M36	No
A:Srl	1.54	49.612253389	50.688576758	39.26434271	02:Tk	Yes
A:Srl	1.47	51.591158974	53.522240843	41.429819315	04:M3	Yes
A:Srl	1.39	54.763639611	56.419361775	44.193476212	05:M6	Yes
A:Srl	1.14	66.773209701	67.505199048	55.555753861	06:M9	Yes
A:Srl	1.15	66.924004947	66.410583305	54.998638143	07:M12	Yes
A:Srl	1.03	75.260485038	74.642332434	62.457282783	08:M24	Yes
A:Srl	1.09	73.121413745	68.901990616	58.506896953	09:M36	Yes
A:Srl	1.09	66.559751999	68.364013059	55.808284047	10:DSA	Yes
A:Srl	2.2	42.173449741	43.065644375	35.781710731	02:Tk	Yes
A:Srl	1.24	78.481599825	70.507918548	69.343897777	04:M3	Yes
A:Srl	1.17	83.83556318	71.688422979	74.153284071	05:M6	Yes
A:Srl	1.31	73.206530761	67.587422301	65.085732798	06:M9	Yes
A:Srl	1.31			65.085732798	07:M12	Yes
A:Srl	1.26	77.847308667	68.529267513	68.075253154	08:M24	Yes
A:Srl	1.5	64.924982855	58.729800722	55.668249002	09:M36	Yes
A:Srl	1.04	87.268036772	80.143753101	81.361810756	10:DSA	Yes
B:CsA	1.72	50.182989398	45.330868178	38.400351525	02:Tk	Yes
B:CsA	1.44	58.071791637	55.220336955	47.139471793	04:M3	Yes
B:CsA	1.45	58.70429738	53.895588173	46.764506232	05:M6	Yes
B:CsA	1.22	68.010792382	66.445814259	57.078924729	06:M9	Yes
B:CsA	1.35	61.515306686	58.334552579	50.784345404	07:M12	Yes
B:CsA	1.11	75.271517047	72.819203079	63.654968889	08:M24	Yes
B:CsA	1.04	81.983183991	76.326162829	68.624399029	09:M36	Yes
B:CsA	1.07	81.297980611	69.132976639	62.39039711	10:DSA	Yes
B:CsA	1.13	70.149604969	79.043695353	72.149349345	02:Tk	Yes
B:CsA	1.12	71.280408557	78.753978365	72.893255123	04:M3	Yes
B:CsA	1.17	68.999862754	74.983535634	69.310408459	05:M6	Yes
B:CsA	1	78.699993468	87.495071456	83.077791452	06:M9	Yes
B:CsA	1.27	62.905778118	70.478005365	63.051503742	07:M12	Yes
B:CsA	0.91	88.469042187	92.449030191	92.629895894	08:M24	Yes
B:CsA	0.89	89.447794603	95.671193585	95.036158904	09:M36	Yes
B:CsA	1.22	59.121691776	71.862060495	63.973216435	10:DSA	Yes
B:CsA	1.94	38.818937182	38.692891212	28.271643606	02:Tk	Yes
B:CsA	1.32	55.437650904	55.706608518	44.08917143	04:M3	Yes
B:CsA	1.28	56.253201244	57.270338205	45.682929792	05:M6	Yes
B:CsA	1.47	47.464080645	50.835903349	38.939471201	06:M9	Yes
B:CsA	1.33	51.131975206	56.428279755	43.706845227	07:M12	Yes
B:CsA	1.52	48.279799948	44.244316619	37.465087679	08:M24	Yes
B:CsA	1.4	52.269785138	50.512807599	41.194809667	09:M36	Yes
B:CsA	1.49	36.66405897	52.179821093	37.09938504	10:DSA	Yes
A:Srl	1.17	68.104480108		56.975076824	02:Tk	Yes
A:Srl	0.91	88.314529683	87.216717803	76.144341839	04:M3	Yes
A:Srl	1.04	78.574047518	74.221197032	65.27019803	05:M6	Yes
A:Srl	0.86	95.019778393	90.949444098	81.27560129	06:M9	Yes
A:Srl	0.87	94.694365649	89.330807544	80.198489083	07:M12	Yes
A:Srl	0.98	83.384703488	79.435581635	69.903112341	08:M24	Yes
A:Srl	1.15	72.213763834	66.861544153	58.120065642	09:M36	Yes
A:Srl	1.12	66.746375787	69.064865866	56.702165517	10:DSA	Yes
A:Srl	1			84.066319367	02:Tk	No
A:Srl					04:M3	No
A:Srl					05:M6	No
A:Srl					06:M9	No
A:Srl					07:M12	No
A:Srl					08:M24	No
A:Srl					09:M36	No
A:Srl	1.3	54.251508492	59.08049578	46.271802403	02:Tk	No
A:Srl					04:M3	No
A:Srl					05:M6	No
A:Srl					06:M9	No
A:Srl	1.2	62.901768325	62.491151822	50.749513966	07:M12	No
A:Srl	1.2	61.385840297	62.461596568	50.749513966	08:M24	No
A:Srl	1.2	59.656313633	63.783460942	50.749513966	09:M36	No
A:Srl	2.64	33.590014255	39.927638971	26.797843292	02:Tk	No
A:Srl	2.36	34.782095151	44.521722933	30.499331707	04:M3	No
A:Srl	2.51	32.12117945	42.854115589	28.405818001	05:M6	No
A:Srl	1.62	48.849127377	59.037942098	47.08151703	06:M9	No
A:Srl	1.8	43.685073946	55.704816353	41.691383185	07:M12	No
A:Srl	2.03	38.611181595	48.38290845	36.28944673	08:M24	No
A:Srl	1.75	45.789166664	53.289198086	43.069007771	09:M36	No
A:Srl	2.09	42.473752755	47.73030791	37.382557254	02:Tk	Yes
A:Srl	1.37	65.45356649	67.05305915	60.861448846	04:M3	Yes
A:Srl	1.54	58.033754305	61.76768383	53.176397167	05:M6	Yes
A:Srl	1.26	71.167766739	71.90617803	67.033240162	06:M9	Yes
A:Srl	1.34	68.680270738	67.654534691	62.436548038	07:M12	Yes
A:Srl	1.47	63.001502941	63.229516032	56.10914062	08:M24	Yes
A:Srl	1.39	66.209757402	65.011081983	59.852010274	09:M36	Yes
A:Srl	1.08	75.630969983	80.14210466	76.613479113	10:DSA	Yes
B:CsA	1.59	46.396275457	42.055142777	38.41655817	02:Tk	Yes
B:CsA	0.65	113.49242766	125.24478547	107.85212856	04:M3	Yes
B:CsA	0.69	106.21794048	118.934081	100.6697253	05:M6	Yes
B:CsA	0.74	99.689294563	109.47517091	92.861849624	06:M9	Yes
B:CsA	0.64	114.19348403	128.9146719	109.79916674	07:M12	Yes
B:CsA	0.82	89.12662168	98.175258484	82.487767286	08:M24	Yes
B:CsA	0.85	84.343093326	94.563499551	79.137311851	09:M36	Yes
B:CsA	1.44	43.653036084	52.802663146	41.120343072	10:DSA	Yes
B:CsA	1.37	50.165639724	57.228396099	42.703687835	02:Tk	No
B:CsA	1.48	45.92041083	51.861215679	39.062397643	04:M3	No
B:CsA	1.48	44.935584205	52.352947564	39.062397643	05:M6	No
B:CsA	1.22	54.431440656	63.523741838	48.818189812	06:M9	No
B:CsA	1.55	41.390088014	50.604951508	37.033788038	07:M12	No
B:CsA	1.12	58.183042691	70.583325198	53.88195168	08:M24	No
B:CsA	0.89	74.170410674	87.872040617	70.249760602	09:M36	No
B:CsA	1.5	52.800691968	54.315035939	44.613669626	02:Tk	No
B:CsA	1.4	57.093583476	58.076433026	48.310942105	04:M3	No
B:CsA	1.5			44.613669626	05:M6	No
B:CsA	1.8			36.148708773	06:M9	No
B:CsA	1.6	51.30125711	49.612590471	41.411675274	07:M12	No
B:CsA	2	41.742612163	38.896452091	32.01021896	08:M24	No
B:CsA	2.12	39.510870821	36.574088551	29.928550001	09:M36	No
B:CsA	2.58	37.486736365	40.104095927	28.274439166	02:Tk	No
B:CsA	2.55	37.180810382	40.483648424	28.658652849	04:M3	No
B:CsA	2.12	43.947630566	47.718484224	35.465946652	05:M6	No
B:CsA	1.8	50.404135323	52.118476764	42.836962594	06:M9	No
B:CsA	2.45	37.657540314	41.619987201	30.012728435	07:M12	No
B:CsA	2.29	41.380665614	44.751108169	32.445389591	08:M24	No
B:CsA	1.62	58.829063961	56.572297356	48.375204415	09:M36	No
B:CsA	2.5	35.113205428	40.779391849	29.968794994	02:Tk	No
B:CsA	2.3	39.215327759	41.847898861	32.995759399	04:M3	No
B:CsA	1.3			63.738438889	05:M6	No
B:CsA					06:M9	No
B:CsA	5.5			12.064616104	07:M12	No
B:CsA	4.6	19.620925743		14.827553958	08:M24	No
B:CsA	5.3			12.591506598	09:M36	No
A:Srl	2.2	47.0948553	44.911640823	35.975945824	02:Tk	No
A:Srl	1.8	57.091765378	52.609701044	45.350650758	04:M3	No
A:Srl	2.4	43.053449483	42.025864024	32.539001452	05:M6	No
A:Srl	2.5	41.218845142	41.770765195	31.041680475	06:M9	No
A:Srl	2.8	36.701849172	37.970133355	27.236269703	07:M12	No
A:Srl	2.8	36.398104508	34.864626483	27.236269703	08:M24	No
A:Srl	4.7	22.340311585	24.448456071	14.981905941	09:M36	No
A:Srl	2	37.780194648	44.759763068	36.656284836	02:Tk	No
A:Srl	2.3	32.852343172	39.534348318	31.19630364	04:M3	No
A:Srl					05:M6	No
A:Srl					06:M9	No
A:Srl	1.96			37.520926617	07:M12	No
A:Srl	1.96			37.520926617	08:M24	No
A:Srl	1.77			42.206166916	09:M36	No
B:CsA	3.04	31.494473815	33.554410556	24.770334921	02:Tk	Yes
B:CsA	2.71	33.617095748	41.009880574	28.282736838	04:M3	Yes
B:CsA	2.91	30.597720885	36.275519753	26.051665001	05:M6	Yes
B:CsA	2.12	42.972796923	47.37620352	37.547100985	06:M9	Yes
B:CsA	2.49	37.129344232	39.048872644	31.185588765	07:M12	Yes
B:CsA	2.04	45.646862626	47.962797187	39.251366511	08:M24	Yes
B:CsA	1.92	48.49979154	51.675026381	42.095762093	09:M36	Yes
B:CsA	2.19	38.006313599	45.730602511	34.451217193	10:DSA	Yes
A:Srl	1.72	42.141370006	41.555008372	36.759584845	02:Tk	No
A:Srl					04:M3	No
A:Srl					05:M6	No
A:Srl					06:M9	No
A:Srl	1.98	37.362531177	38.669585313	31.247753219	07:M12	No
A:Srl	2.09	35.396082168	34.432989302	29.35767183	08:M24	No
A:Srl	1.9	38.544366981	37.055444687	32.770930289	09:M36	No
A:Srl	1.7	46.084970853	39.20565085	33.95228361	02:Tk	No
A:Srl					04:M3	No
A:Srl					05:M6	No
A:Srl					06:M9	No
A:Srl	2.6	29.137734127	23.550464692	20.793509814	07:M12	No
A:Srl	2.6	29.137734127	23.550464692	20.793509814	08:M24	No
A:Srl	6.5	12.131006087	6.8724680799	7.222790725	09:M36	No
B:CsA	2.8	26.856655644	22.131300658	18.646737426	02:Tk	No
B:CsA	2.3	33.632069867	28.690035977	23.398569159	04:M3	No
B:CsA					05:M6	No
B:CsA					06:M9	No
B:CsA					07:M12	No
B:CsA					08:M24	No
B:CsA					09:M36	No
B:CsA	1.7	41.091113041	44.639263163	34.094696044	02:Tk	Yes
B:CsA	1.7	40.9315353	43.016423884	34.094696044	04:M3	Yes
B:CsA	1.5	46.38907334	51.056760311	39.392683375	05:M6	Yes
B:CsA	1.6	44.331028707	47.682337191	36.565407549	06:M9	Yes
B:CsA	1.7	42.191260865	44.081768945	34.094696044	07:M12	Yes
B:CsA	1.5	47.816762314	50.908944378	39.392683375	08:M24	Yes
B:CsA	1.4	51.232245336	54.819429377	42.657276612	09:M36	Yes
B:CsA	1.4	44.134178114	54.69620204	41.194809667	10:DSA	Yes
B:CsA	1.41	70.365367459	62.631780536	60.113101848	02:Tk	Yes
B:CsA					04:M3	Yes
B:CsA					05:M6	Yes
B:CsA					06:M9	Yes
B:CsA	1.23	79.033020043	71.82170832	70.374852179	07:M12	Yes
B:CsA	1.56	62.960259898	58.32333475	53.493647028	08:M24	Yes
B:CsA	1.39	70.419683811	65.3055369	61.112340212	09:M36	Yes
B:CsA	1.46	61.562150858	61.150446083	55.0064837	10:DSA	Yes
A:Srl	0.93			86.941891988	02:Tk	Yes
A:Srl	1.34	51.713466015	65.920178093	57.039994135	04:M3	Yes
A:Srl	1.28	56.092584272	68.346981918	60.136493958	05:M6	Yes
A:Srl	1.52	47.235860439	58.157244691	49.318619211	06:M9	Yes
A:Srl	1.57	46.353760012		47.510566696	07:M12	Yes
A:Srl	1.53	47.247454746	56.842675435	48.946821885	08:M24	Yes
A:Srl	1.39	50.941105171	63.219902299	54.678844719	09:M36	Yes
A:Srl	1.87	32.416585716	47.19545211	37.701071303	10:DSA	Yes
A:Srl	1.77	54.328516042	51.826994431	44.640690282	02:Tk	No
A:Srl	1.55	59.398452484	60.034211865	52.029454335	04:M3	No
A:Srl	1.53	60.174902843	59.783736423	52.815104051	05:M6	No
A:Srl	1.48	61.18963843	62.495748323	54.87948552	06:M9	No
A:Srl	1.42	64.836338979	63.599357685	57.564044663	07:M12	No
A:Srl					08:M24	No
A:Srl					09:M36	No
A:Srl	0.79	78.797003433	96.298374776	78.902448841	02:Tk	No
A:Srl	0.98	64.272964057	77.593110971	61.528631296	04:M3	No
A:Srl	0.98	64.472260547	76.508236805	61.528631296	05:M6	No
A:Srl	0.95	67.627801098	79.551397158	63.776268463	06:M9	No
A:Srl	0.78	84.191042636	95.76196782	80.0709487	07:M12	No
A:Srl	0.98	64.967827105	76.6940589	61.528631296	08:M24	No
A:Srl	0.9266	66.698339115		65.638468024	09:M36	No
B:CsA	3	24.212330217	18.837293111	18.277794856	02:Tk	No
B:CsA	1.6	47.916743522	46.070977871	37.754373384	04:M3	No
B:CsA	1.3	58.741811816	58.846671446	47.976780158	05:M6	No
B:CsA	1.2	64.639181351	63.149680538	52.619482022	06:M9	No
B:CsA	1			64.94141192	07:M12	No
B:CsA	1.3			47.976780158	08:M24	No
B:CsA	1.4	53.673176312	51.895142736	44.044326501	09:M36	No
A:Srl	3.3	18.197204664	11.673919622	15.260750082	02:Tk	No
A:Srl	1.1	54.210516043	72.328066119	54.221784691	04:M3	No
A:Srl					05:M6	No
A:Srl					06:M9	No
A:Srl	0.9	65.018734017	91.832451957	68.351037469	07:M12	No
A:Srl					08:M24	No
A:Srl	0.9			68.351037469	09:M36	No
B:CsA	1.3	64.577485494	60.334911382	51.117617769	02:Tk	No
B:CsA	1.2	75.226197468	61.846113673	56.064257759	04:M3	No
B:CsA	1.3	70.833141929	58.998949643	51.117617769	05:M6	No
B:CsA	1.2	76.984643157	62.769559667	56.064257759	06:M9	No
B:CsA	1.2	77.726085403	62.815386934	56.064257759	07:M12	No
B:CsA	1.6	58.662356748	46.194032136	40.225993103	08:M24	No
B:CsA	1.52			42.678950792	09:M36	No
A:Srl	3.1	21.293491264	14.610686565	16.345661331	02:Tk	Yes
A:Srl	1.4	47.054589064	53.480066906	40.907424542	04:M3	Yes
A:Srl	1.2	54.524833093	61.911426047	48.871844827	05:M6	Yes
A:Srl	1.2	55.266701658	61.542724454	48.871844827	06:M9	Yes
A:Srl	1.2	55.633926307	61.059333328	48.871844827	07:M12	Yes
A:Srl	1.4	48.618288991	52.434854426	40.907424542	08:M24	Yes
A:Srl	1.22			47.948458167	09:M36	Yes
A:Srl	1.5	40.335173089	46.39932261	36.703563153	10:DSA	Yes
A:Srl	0.97	89.97150954	88.06910229	88.174396875	02:Tk	Yes
A:Srl	1.05	81.513588659	82.841303802	80.468263231	04:M3	Yes
A:Srl	1.11	77.380396306	78.699027845	75.470002006	05:M6	Yes
A:Srl	1.04	82.297373165	83.415170959	81.361810756	06:M9	Yes
A:Srl	1.16	74.564655048	75.335188823	71.728633881	07:M12	Yes
A:Srl					08:M24	Yes
A:Srl	0.97	88.548700928	88.94567086	88.174396875	09:M36	Yes
A:Srl	0.96	78.145346502	90.308413249	85.808309405	10:DSA	Yes
B:CsA	2.22	34.006384116	45.32689386	31.754128674	02:Tk	No
B:CsA	1.35	55.389159695	64.248831925	56.374975218	04:M3	No
B:CsA	1.49	50.582431254	59.690226868	50.307713512	05:M6	No
B:CsA	1.87	40.393712563	49.537811953	38.706715368	06:M9	No
B:CsA	1.92	39.166159084	48.944781306	37.545847764	07:M12	No
B:CsA	1.92	38.185735655	50.467256264	37.545847764	08:M24	No
B:CsA	1.53	48.258011444	59.846260424	48.793011287	09:M36	No
B:CsA	4.48	17.807530637	27.852048016	14.72007811	02:Tk	No
B:CsA	2.71	29.686708133	41.588914474	26.292893422	04:M3	No
B:CsA	2.23	36.574304995	44.456724357	32.926163524	05:M6	No
B:CsA	2.29	36.565953645	40.728423944	31.93263788	06:M9	No
B:CsA	2.74	30.949918949	38.669803374	25.9609627	07:M12	No
B:CsA	1.98	43.88736819	49.471058154	37.76881101	08:M24	No
B:CsA	1.93	45.104675601	49.438225693	38.900197662	09:M36	No
A:Srl	3.2	21.249566124	23.050323231	16.166838345	02:Tk	No
A:Srl	1.85	38.000489551	41.981735276	30.426499887	04:M3	No
A:Srl	1.83	38.843839807	41.531057468	30.810561507	05:M6	No
A:Srl	1.59	45.915577643	47.665577273	36.237304827	06:M9	No
A:Srl	1.52	48.649879822	48.433494014	38.169869071	07:M12	No
A:Srl	1.9	37.489547668	36.496047709	29.504381519	08:M24	No
A:Srl	2.13	32.912538869	29.981991394	25.859380016	09:M36	No
B:CsA	1.4	74.271465838	62.841561136	60.281648588	02:Tk	No
B:CsA	1.6			51.672849826	04:M3	No
B:CsA	1			88.882625372	05:M6	No
B:CsA	1.4	75.219738327	62.379713473	60.281648588	06:M9	No
B:CsA	1.1	93.625270648	75.873157947	79.625049519	07:M12	No
B:CsA	1.3			65.663835314	08:M24	No
B:CsA	2.1	49.097632936	45.446861461	37.755115916	09:M36	No
A:Srl	1.24	64.66122194	71.854215753	64.094704565	02:Tk	No
A:Srl	0.97	82.440158317	87.350305163	85.093462048	04:M3	No
A:Srl	1.11	73.844822283	76.533952416	72.832976228	05:M6	No
A:Srl	1.05			77.656591324	06:M9	No
A:Srl	0.97	86.72558372	84.626426069	85.093462048	07:M12	No
A:Srl	1.12	76.010109797	74.927220017	72.083053687	08:M24	No
A:Srl	0.95	88.81770604	85.978041657	87.164116851	09:M36	No
A:Srl	1.69	61.33662344	53.380463847	49.327133004	02:Tk	Yes
A:Srl	2.28	45.464427024	43.370367625	34.91486103	04:M3	Yes
A:Srl	1.89	55.175383677	51.580343995	43.354103413	05:M6	Yes
A:Srl	2.16	48.849823336	45.14316883	37.162720786	06:M9	Yes
A:Srl	2.04	51.421745951	45.741828936	39.696655466	07:M12	Yes
A:Srl	2.15	48.790865926	42.790646131	37.362260873	08:M24	Yes
A:Srl	1.91	55.211651451	47.819689799	42.830646064	09:M36	Yes
A:Srl	1.65	58.227341582	54.852007796	48.187492999	10:DSA	Yes
B:CsA	1.4125	49.179499581	53.970179116	40.630698451	02:Tk	No
B:CsA	1.02604	65.088728717	73.690548624	58.756696977	04:M3	No
B:CsA	0.97971	71.313113958	74.460741871	61.974695915	05:M6	No
B:CsA	1.1865	60.723682345	60.017723252	49.686223879	06:M9	No
B:CsA	1.243	53.727786978	59.813408203	47.089196974	07:M12	No
B:CsA					08:M24	No
B:CsA					09:M36	No
A:Srl	2.4408	37.178127725	41.939370744	30.019944205	02:Tk	No
A:Srl	2.3165	39.605916192	45.217697508	31.886404705	04:M3	No
A:Srl	1.9323			39.309000219	05:M6	No
A:Srl	1.8306			41.839759817	06:M9	No
A:Srl	2.04982	44.022807139	48.004251537	36.719950349	07:M12	No
A:Srl	1.63059			47.816321566	08:M24	No
A:Srl	1.55488	60.74406974	58.190478914	50.513078455	09:M36	No
A:Srl	2.79	23.858799937	29.286383089	24.392947566	02:Tk	Yes
A:Srl	3.31	19.946150368	30.132043976	20.026729322	04:M3	Yes
A:Srl	2.69	24.665007435	37.481808813	25.442360484	05:M6	Yes
A:Srl	2.26	29.47798082	41.036788279	31.106445963	06:M9	Yes
A:Srl	2.18	30.683716704	42.79399745	32.427445582	07:M12	Yes
A:Srl	1.6			46.337977339	08:M24	Yes
A:Srl	2.2	28.766857627	42.008827756	32.087490947	09:M36	Yes
A:Srl	1.62	36.011807264	58.941223344	44.491656783	10:DSA	Yes
A:Srl	1.8	42.111237249	54.085125982	41.252048052	02:Tk	Yes
A:Srl	1.2	63.166855874	73.823993023	65.865019982	04:M3	Yes
A:Srl	1.2	62.744330357	74.170543513	65.865019982	05:M6	Yes
A:Srl	1.2	63.166855874	73.223879818	65.865019982	06:M9	Yes
A:Srl	1.2	62.744330357	74.472620722	65.865019982	07:M12	Yes
A:Srl	1.5	50.398548585	60.597369991	50.912060366	08:M24	Yes
A:Srl	1.5	50.869259055	60.79611113	50.912060366	09:M36	Yes
A:Srl	1.3	52.173599031	67.808057963	58.347601259	10:DSA	Yes
B:CsA	1.9097	39.984951309	48.751289885	38.529751228	02:Tk	No
B:CsA	1.2317	63.517855557	71.426723262	63.912717467	04:M3	No
B:CsA	1.4464	55.760400557	62.056424894	53.095431805	05:M6	No
B:CsA	1.7741			41.947807196	06:M9	No
B:CsA	2.1131	37.471423802	45.590705807	34.282481327	07:M12	No
B:CsA					08:M24	No
B:CsA					09:M36	No
B:CsA	2.61	39.75138896	35.020212466	28.386226152	02:Tk	No
B:CsA	1.89	53.907575861	47.955013492	41.197786432	04:M3	No
B:CsA	1.87	54.034766173	49.164549689	41.706677133	05:M6	No
B:CsA	1.68	59.799539035	53.168730265	47.195858764	06:M9	No
B:CsA	1.67			47.522140745	07:M12	No
B:CsA	1.54	68.953170728	54.662808457	52.18093925	08:M24	No
B:CsA					09:M36	No
A:Srl	2.27	37.88928677	43.555302274	33.198561434	02:Tk	No
A:Srl	1.74	49.188393153	56.930257152	45.121057732	04:M3	No
A:Srl	1.49	58.005039145	63.15071287	53.965493216	05:M6	No
A:Srl	1.41	60.999064516	65.872481982	57.51408943	06:M9	No
A:Srl	1.68	50.945121479	56.516292102	46.985753213	07:M12	No
A:Srl	2.15	39.186679845	48.272954448	35.345906285	08:M24	No
A:Srl					09:M36	No
B:CsA	1.9	50.660396087	48.875449917	41.13489522	02:Tk	Yes
B:CsA	1.7	57.566810892	53.946565462	46.76855972	04:M3	Yes
B:CsA	1.6	61.496255188	56.330210692	50.157697385	05:M6	Yes
B:CsA	1.6	60.998301607	57.224844671	50.157697385	06:M9	Yes
B:CsA	1.6	61.496255188	56.330210692	50.157697385	07:M12	Yes
B:CsA	1.7	58.804948472	53.46129677	46.76855972	08:M24	Yes
B:CsA	1.8	56.683240922	50.675966749	43.783208081	09:M36	Yes
B:CsA	2.6	35.610519355	39.304632603	27.687581498	10:DSA	Yes
A:Srl	1.6	50.991036837	56.294130797	47.590020133	02:Tk	No
A:Srl	1.7	47.0294629	51.681528832	44.374379501	04:M3	No
A:Srl	1.6	49.968804331	54.644312078	47.590020133	05:M6	No
A:Srl	1.4	57.486658991	62.49390559	55.518611411	06:M9	No
A:Srl	1.4	57.10720495	61.674183291	55.518611411	07:M12	No
A:Srl	1.4	57.10720495	61.983041073	55.518611411	08:M24	No
A:Srl	1.72			43.779472132	09:M36	No
B:CsA	4.66	22.683421895	22.124412922	16.011149623	02:Tk	Yes
B:CsA	2.75	38.947225417	36.863352189	29.42726737	04:M3	Yes
B:CsA					05:M6	Yes
B:CsA					06:M9	Yes
B:CsA	2.32	45.56239053	42.888651398	35.806900487	07:M12	Yes
B:CsA	2.03	52.036577682	48.110070932	41.772400777	08:M24	Yes
B:CsA	2.15	48.505035364	45.078536065	39.093619453	09:M36	Yes
B:CsA	1.91	51.90109521	49.168607413	42.586409982	10:DSA	Yes
B:CsA	1.18	81.778564265	77.36815811	77.570093373	02:Tk	Yes
B:CsA	1.34	74.774109385	68.54440344	66.983403899	04:M3	Yes
B:CsA	1.46	69.615800365	63.797149531	60.671251723	05:M6	Yes
B:CsA	1.6	63.97020869	57.700760924	54.587309668	06:M9	Yes
B:CsA	1.32	78.076259853	67.499443588	68.155959164	07:M12	Yes
B:CsA	1.36	75.779899269	66.717601823	65.847948707	08:M24	Yes
B:CsA	1.59	66.136494796	58.450800895	54.983688334	09:M36	Yes
B:CsA	1.45	68.124668842	62.068825749	57.584838665	10:DSA	Yes
A:Srl	2.9	21.823721754	22.103229881	17.777347599	02:Tk	Yes
A:Srl	1.4	43.39001982	55.979776666	41.194809667	04:M3	Yes
A:Srl					05:M6	Yes
A:Srl	1.2			49.215182042	06:M9	Yes
A:Srl	1.7			32.92578959	07:M12	Yes
A:Srl	1.3			44.872847062	08:M24	Yes
A:Srl	1.4	47.463628432	52.828005389	41.194809667	09:M36	Yes
A:Srl	2.3	26.214087563	29.556314311	22.548388442	10:DSA	Yes
B:CsA	2.51	34.471315642	42.881141743	29.066889441	02:Tk	No
B:CsA	2.18	40.743647188	45.692229881	34.201349275	04:M3	No
B:CsA	1.93	46.669723914	47.343211742	39.363064219	05:M6	No
B:CsA					06:M9	No
B:CsA					07:M12	No
B:CsA	1.6	57.341940537	54.119129519	48.872839634	08:M24	No
B:CsA	1.65	55.692965568	54.534674862	47.167793631	09:M36	No
B:CsA	2.2	52.391808543	44.991485149	38.956088949	02:Tk	No
B:CsA	2.3	50.970613811	43.557270762	37.008135002	04:M3	No
B:CsA	2.3	49.825060474	42.958151815	37.008135002	05:M6	No
B:CsA	2.5	45.302907886	39.550320346	33.613083353	06:M9	No
B:CsA	2.3	48.055555556	43.170232288	37.008135002	07:M12	No
B:CsA	2.2			38.956088949	08:M24	No
B:CsA	2.1			41.104564982	09:M36	No
A:Srl	1.27	78.361312708	72.35110076	72.859109785	02:Tk	No
A:Srl	0.92	109.96078102	94.12544908	105.69688827	04:M3	No
A:Srl	1.15	92.249972891	76.280207622	81.701126906	05:M6	No
A:Srl	1.2	88.876473211	73.85149738	77.785419217	06:M9	No
A:Srl	1.53			58.767801409	07:M12	No
A:Srl	4.58			16.581911501	08:M24	No
A:Srl					09:M36	No
A:Srl	4.3279	18.429695068	24.420469595	15.040876752	02:Tk	No
A:Srl	2.5312	31.652030084	41.561267454	27.931761468	04:M3	No
A:Srl	2.1922			32.97321857	05:M6	No
A:Srl	2.9606			23.311211654	06:M9	No
A:Srl	2.3843	33.388805987	42.541477058	29.926958702	07:M12	No
A:Srl	2.0227			36.181964234	08:M24	No
A:Srl	1.89162			39.090456685	09:M36	No
B:CsA	1.39	59.569829543	51.838443866	43.982881008	02:Tk	Yes
B:CsA	1.3	64.65426321	54.14023931	47.51515217	04:M3	Yes
B:CsA	1.29	66.601239524		47.940463362	05:M6	Yes
B:CsA	1.32	65.683809501	53.275657841	46.685330365	06:M9	Yes
B:CsA	1.33	66.357620218	53.222052904	46.280491161	07:M12	Yes
B:CsA	1.14	78.312250127	61.766847178	55.291013986	08:M24	Yes
B:CsA	1.11	81.788253662	62.304291079	57.019057652	09:M36	Yes
B:CsA	0.95	81.857066556	75.122533743	65.402719566	10:DSA	Yes
B:CsA	2.52	34.362086322	34.901841699	28.485299293	02:Tk	Yes
B:CsA	1.6	54.152529205	54.668093814	48.115228321	04:M3	Yes
B:CsA	1.61	54.453078108	56.128430425	47.770517939	05:M6	Yes
B:CsA	1.55	56.560939196	56.828511733	49.91076555	06:M9	Yes
B:CsA	1.5	57.762697818	57.755754276	51.835548455	07:M12	Yes
B:CsA	1.66	52.504975442	53.735482488	46.113945013	08:M24	Yes
B:CsA	1.58	55.80866376	54.933334027	48.818758709	09:M36	Yes
B:CsA	2.61	30.702068212	37.039021495	26.427450256	10:DSA	Yes
A:Srl	2.52	39.765241928	42.895017088	30.430606272	02:Tk	Yes
A:Srl	2.07	50.498864241	46.09953945	38.185374154	04:M3	Yes
A:Srl	2.24	46.91445626	43.659468675	34.861062209	05:M6	Yes
A:Srl	1.84	55.741235299	50.725452673	43.744863049	06:M9	Yes
A:Srl	2.16	47.928153708	45.097518807	36.355255417	07:M12	Yes
A:Srl	1.77	59.746557505	52.775056229	45.74732238	08:M24	Yes
A:Srl	1.9	55.075806155	50.081547696	42.154619491	09:M36	Yes
A:Srl	1.97	44.426984742	49.461045619	38.6001609	10:DSA	Yes
B:CsA	1.921	29.912696636	35.591655416	27.842283997	02:Tk	Yes
B:CsA	1.469	38.474552137	52.838295354	37.944801544	04:M3	Yes
B:CsA	1.3673	42.188680118	54.76069366	41.220057852	05:M6	Yes
B:CsA					06:M9	Yes
B:CsA	1.582	35.149169193	43.670479622	34.834626724	07:M12	Yes
B:CsA	1.1187	50.441109224	67.524128049	51.961287051	08:M24	Yes
B:CsA					09:M36	Yes
B:CsA	1.7194570136	28.631199827	38.894612465	30.652796614	10:DSA	Yes
A:Srl	2.24	30.761539665	25.248920827	23.949036211	02:Tk	No
A:Srl	1.36	49.375911274	53.074854998	42.596150571	04:M3	No
A:Srl	1.45			39.559935899	05:M6	No
A:Srl					06:M9	No
A:Srl					07:M12	No
A:Srl	1.34	48.994965473	54.559503983	43.330661232	08:M24	No
A:Srl	1.57	44.91904923	44.181983228	36.091593305	09:M36	No
B:CsA	2.3	39.699216021	45.491269555	32.699354654	02:Tk	No
B:CsA	2.22	41.181262846	44.355551514	34.062911946	04:M3	No
B:CsA	2.69	34.595781295	39.539629928	27.292226902	05:M6	No
B:CsA	2.88	32.507497068	36.176585436	25.225174168	06:M9	No
B:CsA	2.43	39.096524911	41.462773947	30.689051405	07:M12	No
B:CsA	2.87			25.326629406	08:M24	No
B:CsA	3.74	25.328764158	29.498659019	18.658609494	09:M36	No
B:CsA	1.77	42.203711881	40.534042093	31.774576207	02:Tk	Yes
B:CsA	1.39	52.62099495	53.505501213	41.995411077	04:M3	Yes
B:CsA	1.3	56.618968265	57.347151212	45.368068258	05:M6	Yes
B:CsA	1.39	53.610818267	53.263682982	41.995411077	06:M9	Yes
B:CsA	1.35	55.868393652	53.536765213	43.434592106	07:M12	Yes
B:CsA	1.41	54.749799545	51.610727259	41.308750646	08:M24	Yes
B:CsA	1.36	58.038384498	52.497402913	43.066245918	09:M36	Yes
B:CsA	1.49	42.538500365	47.274573884	37.56589707	10:DSA	Yes
B:CsA	2.8	30.338728738	36.171964723	25.22415595	02:Tk	Yes
B:CsA	2.2	38.72699842	41.664655207	33.318177483	04:M3	Yes
B:CsA	2.9	28.943832228	32.257341438	24.223099962	05:M6	Yes
B:CsA	2.5	33.472948805	36.463528086	28.748437205	06:M9	Yes
B:CsA	1.8	46.490206674	51.887200014	42.000314274	07:M12	Yes
B:CsA	2.1	39.848748578	44.393613108	35.155715791	08:M24	Yes
B:CsA	2.3	37.04321588	39.706979161	31.652140746	09:M36	Yes
B:CsA	3.7	19.354542644	24.831794432	17.780855053	10:DSA	Yes
A:Srl	2.3278	39.748218319	44.669680309	32.85020183	02:Tk	No
A:Srl	1.5481	61.859787581	60.831223066	52.597521521	04:M3	No
A:Srl	1.7289	56.155754764	54.017136234	46.302762585	05:M6	No
A:Srl	1.56731	58.728168207	59.673131494	51.854276415	06:M9	No
A:Srl	1.6272	56.788331288	58.887507349	49.658145724	07:M12	No
A:Srl					08:M24	No
A:Srl	1.808			43.973026194	09:M36	No
B:CsA	2.48	30.629275004		23.121901125	02:Tk	Yes
B:CsA	2.13	35.004553767		27.559460842	04:M3	Yes
B:CsA	1.97	38.237085271	32.70331407	30.158292872	05:M6	Yes
B:CsA	1.99	37.563958608	30.880896241	29.808788745	06:M9	Yes
B:CsA	2	37.021854622	33.907506352	29.636858347	07:M12	Yes
B:CsA	2.37	32.077496216	23.182931602	24.364706719	08:M24	Yes
B:CsA	2.41	31.335136627	25.472336312	23.898635873	09:M36	Yes
B:CsA	3.42	20.385048103	15.705663134	15.28321976	10:DSA	Yes
A:Srl	2.28	35.173631092	44.570333902	32.094316362	02:Tk	Yes
A:Srl	1.42	56.800082582	65.445247686	55.429912531	04:M3	Yes
A:Srl	1.36	59.935338542	67.79341467	58.261416913	05:M6	Yes
A:Srl	1.26	63.87606055	72.28100925	63.629327563	06:M9	Yes
A:Srl	1.27	63.824159224	71.243320177	63.051503742	07:M12	Yes
A:Srl	1.29	63.055497942	70.161730861	61.924772109	08:M24	Yes
A:Srl	1.33	60.514162626	68.315106378	59.7805834	09:M36	Yes
A:Srl	1.12	65.792805612	77.940464736	70.608962971	10:DSA	Yes
B:CsA	3.04	35.047990587	33.792422155	25.84765891	02:Tk	No
B:CsA	2.18	48.05073665	46.591844828	37.938358482	04:M3	No
B:CsA	2.17	48.08638665	46.339328593	38.140185121	05:M6	No
B:CsA	3.68	26.871247427	28.609046481	20.733324587	06:M9	No
B:CsA	2.16	49.691739723	41.716792415	38.344025136	07:M12	No
B:CsA	2.42			33.630583086	08:M24	No
B:CsA					09:M36	No
A:Srl	2.1922	40.015632317	43.742419344	33.712312602	02:Tk	No
A:Srl	2.2826	37.271868066	42.244188402	32.17631177	04:M3	No
A:Srl	2.3	36.989898281	41.277838207	31.89556816	05:M6	No
A:Srl	1.7	51.345247194	53.162776346	45.209136308	06:M9	No
A:Srl	1.7	51.345247194	53.207500974	45.209136308	07:M12	No
A:Srl	1			83.399657183	08:M24	No
A:Srl	1.4			56.563009988	09:M36	No
A:Srl	2.52	36.536755347	40.462064207	29.299543574	02:Tk	Yes
A:Srl	2.3	38.306319959		32.5569083	04:M3	Yes
A:Srl					05:M6	Yes
A:Srl					06:M9	Yes
A:Srl	1.93	44.432465356	52.311109978	39.860610358	07:M12	Yes
A:Srl	1.34	64.438897805	67.708706428	60.729281334	08:M24	Yes
A:Srl	1.74			44.924499414	09:M36	Yes
A:Srl	2.52	30.414580235	38.812128824	28.275777181	10:DSA	Yes
A:Srl	1.46	73.093419122	60.295684523	57.129922303	02:Tk	Yes
A:Srl					04:M3	Yes
A:Srl					05:M6	Yes
A:Srl					06:M9	Yes
A:Srl					07:M12	Yes
A:Srl	1.51	77.487113113	56.213815461	54.952497075	08:M24	Yes
A:Srl	1.2	98.790448043	66.929044878	71.63935566	09:M36	Yes
A:Srl	1.25	84.261783264	65.101229794	65.802580333	10:DSA	Yes
B:CsA	1.5	52.868100548	60.881878123	51.089040767	02:Tk	Yes
B:CsA	1.7	49.308049709	53.540458393	44.217990928	04:M3	Yes
B:CsA	2.5	32.494653558	41.628905425	28.334417675	05:M6	Yes
B:CsA	2.5	31.622804885	42.886569263	28.334417675	06:M9	Yes
B:CsA	3.3	23.882154882	35.399287091	20.567048628	07:M12	Yes
B:CsA	3.1			22.105771006	08:M24	Yes
B:CsA	2.9			23.874251906	09:M36	Yes
B:CsA	2.2	32.729891802	45.988310799	31.988196239	10:DSA	Yes
A:Srl	1.4	68.913921056	66.046361047	62.033010928	02:Tk	Yes
A:Srl	1.3	73.935461753	70.663561585	67.571566289	04:M3	Yes
A:Srl	1.4	68.758300411	65.550548169	62.033010928	05:M6	Yes
A:Srl	1.5	63.590112504	62.457681433	57.285578274	06:M9	Yes
A:Srl	1.5	63.099061816	62.030204926	57.285578274	07:M12	Yes
A:Srl	1.5	65.041024186	62.594596286	57.285578274	08:M24	Yes
A:Srl	1.5			57.285578274	09:M36	Yes
A:Srl	2.5	35.028824971	36.599316422	30.401502745	10:DSA	Yes
A:Srl	1.9	33.190156104	39.932801672	29.987704512	02:Tk	Yes
A:Srl	1.2	55.066893267	67.378370992	50.962382175	04:M3	Yes
A:Srl	1.1	60.34056143	72.883400197	56.345303125	05:M6	Yes
A:Srl	1.2			50.962382175	06:M9	Yes
A:Srl	1.2	53.063786107	67.38223208	50.962382175	07:M12	Yes
A:Srl	1.2	53.571585104	67.582221419	50.962382175	08:M24	Yes
A:Srl	1.2			50.962382175	09:M36	Yes
A:Srl	1.2	50.278467766	67.469089524	49.392330946	10:DSA	Yes
A:Srl	0.73	80.912415155	113.30394075	87.651650715	02:Tk	Yes
A:Srl	1.33	45.225514618	58.720497005	43.864167001	04:M3	Yes
A:Srl	1.1	55.167828219	70.636175138	54.60941464	05:M6	Yes
A:Srl	1.31	46.728715807	58.446349192	44.637884572	06:M9	Yes
A:Srl	1.24	50.210562285	59.395217905	47.558270787	07:M12	Yes
A:Srl	1.36	45.932565792	54.722821734	42.749474426	08:M24	Yes
A:Srl	1.22	52.912852105	61.286480338	48.4591102	09:M36	Yes
A:Srl	1.33	41.866796052	53.893874551	42.556964633	10:DSA	Yes
B:CsA	3.616	18.380004582	6.5675851343	14.152407983	02:Tk	Yes
B:CsA	2.5086	26.945803255	20.983674989	21.581522647	04:M3	Yes
B:CsA	2.3391	29.868996145	24.307563777	23.396109008	05:M6	Yes
B:CsA	2.6442	26.205100074	17.284858308	20.309457152	06:M9	Yes
B:CsA	2.5425	28.256827084	18.579143664	21.249797164	07:M12	Yes
B:CsA	2.2713	31.260813256	24.41103679	24.203889669	08:M24	Yes
B:CsA	2.9041	25.213337243	15.673256022	18.226806814	09:M36	Yes
B:CsA	2.2398190045	29.077688913	22.41666846	23.703169925	10:DSA	Yes
B:CsA	1.5	60.345525512	61.589668367	53.789993397	02:Tk	No
B:CsA	1.9	48.502349112	51.386471637	40.947665644	04:M3	No
B:CsA	1.6	58.153040801	57.789943811	49.929399627	05:M6	No
B:CsA	2	45.8249054	48.710282474	38.59421296	06:M9	No
B:CsA	1.9	48.384481746	51.426684151	40.947665644	07:M12	No
B:CsA	1.93			40.214036644	08:M24	No
B:CsA	2.02			38.153582544	09:M36	No
B:CsA	1.42	57.541827415	59.890874749	54.61722103	02:Tk	Yes
B:CsA	0.87	94.482926963	93.208941936	96.131369859	04:M3	Yes
B:CsA	1.01	72.685699766	85.753462194	80.925144429	05:M6	Yes
B:CsA	1.1	69.184134359	80.152959237	73.333631153	06:M9	Yes
B:CsA	1.29	62.572822804	67.080966986	61.01685554	07:M12	Yes
B:CsA	1.08	76.11124672	76.348491091	74.903021104	08:M24	Yes
B:CsA	1.12	72.954816901	74.881022995	71.824522985	09:M36	Yes
B:CsA	0.77	89.332957122	106.52364695	107.43238779	10:DSA	Yes
B:CsA	2.76	28.70605405	35.236457686	25.019688999	02:Tk	Yes
B:CsA	1.39			55.214342922	04:M3	Yes
B:CsA	1.59	49.798722039	54.826877031	47.280134817	05:M6	Yes
B:CsA	1.39	57.243928876	61.982807945	55.214342922	06:M9	Yes
B:CsA	1.34	59.198583287	63.718452795	57.598616296	07:M12	Yes
B:CsA	1.42	55.863451834	61.039872293	53.870404713	08:M24	Yes
B:CsA	1.2	66.871195399	70.582840927	65.420796862	09:M36	Yes
B:CsA	1.43	48.850628875	61.681365845	51.9637225	10:DSA	Yes
A:Srl	1.2	56.898550717	59.649124125	51.404584334	02:Tk	No
A:Srl	0.9	81.151537448	84.265241831	71.644219168	04:M3	No
A:Srl	1	72.728860722	75.313700066	63.442021046	05:M6	No
A:Srl	1	71.485540718	74.171215895	63.442021046	06:M9	No
A:Srl	1	72.728860722	75.684711211	63.442021046	07:M12	No
A:Srl	1			63.442021046	08:M24	No
A:Srl	1.01	73.816806001	71.297011132	62.71770302	09:M36	No
B:CsA	2.373	33.450534992	37.93658038	30.765974487	02:Tk	Yes
B:CsA	1.7402	46.951931302	55.475262249	44.006094783	04:M3	Yes
B:CsA	1.5368	52.983768776	60.553418755	50.793465132	05:M6	Yes
B:CsA	1.4351	56.777640576	63.974262742	54.969558354	06:M9	Yes
B:CsA	1.6272	49.867375028	58.445318647	47.551193929	07:M12	Yes
B:CsA	1.7289	46.606929839	54.635569734	44.338176769	08:M24	Yes
B:CsA	2.0566	39.999745095	47.024370437	36.290199857	09:M36	Yes
B:CsA	1.8891402715	37.946725181	48.850712018	38.62322529	10:DSA	Yes
A:Srl	2.2035	37.888889546	43.186087102	34.511063168	02:Tk	No
A:Srl	1.1978	68.976056175	77.05365787	69.735723598	04:M3	No
A:Srl	1.2882	63.874385161	72.624565562	64.119493298	05:M6	No
A:Srl	1.19328			70.040642052	06:M9	No
A:Srl	1.9888	42.045960066	46.903156054	38.845137359	07:M12	No
A:Srl	1.7402			45.316813908	08:M24	No
A:Srl	1.582			50.585555902	09:M36	No
B:CsA	1.4916	51.66535561	51.958349851	39.648799115	02:Tk	No
B:CsA	1.00909	79.934873595	72.804898872	62.242893123	04:M3	No
B:CsA					05:M6	No
B:CsA	1.1978	71.51852149	60.322702917	51.070414889	06:M9	No
B:CsA	1.4238	60.166375222	51.748071372	41.835478962	07:M12	No
B:CsA	1.1413			53.998971642	08:M24	No
B:CsA	1.3447			44.688024976	09:M36	No
A:Srl	1.6	54.916287389	46.426849728	39.216801445	02:Tk	Yes
A:Srl	1.4	65.84459825	52.750139063	45.750397964	04:M3	Yes
A:Srl	1.2	76.726200997	61.14784563	54.657714952	05:M6	Yes
A:Srl	1.3	70.781456008	57.070439791	49.835176505	06:M9	Yes
A:Srl	1.2	75.372240186	62.043908626	54.657714952	07:M12	Yes
A:Srl	1.4	65.407351892	54.347638464	45.750397964	08:M24	Yes
A:Srl	1.2	80.387241505	60.502791018	54.657714952	09:M36	Yes
A:Srl	1.3	67.078626339	55.789763503	47.742660304	10:DSA	Yes
B:CsA	3.05			24.167727012	02:Tk	Yes
B:CsA	2.4	39.347366102	42.716350823	31.867944223	04:M3	Yes
B:CsA	2.15	43.19195131	46.628132501	36.181272631	05:M6	Yes
B:CsA	2.07	44.447184167	45.712304579	37.799672984	06:M9	Yes
B:CsA	1.98	46.838761713	49.145911414	39.78929019	07:M12	Yes
B:CsA	1.95			40.496536349	08:M24	Yes
B:CsA					09:M36	Yes
B:CsA	2.25	39.258396604	43.571647394	33.111931433	10:DSA	Yes
B:CsA	1.5	67.285328941	58.760274087	53.317253051	02:Tk	No
B:CsA	1.4	72.091423866	59.4229505	57.735818348	04:M3	No
B:CsA	1.4	75.749955076	59.443071441	57.735818348	05:M6	No
B:CsA	1.5	71.277110162	57.443694658	53.317253051	06:M9	No
B:CsA	1.5	70.40960794	58.039609581	53.317253051	07:M12	No
B:CsA	1.7	62.89156779	52.47231032	46.146527246	08:M24	No
B:CsA	1.35			60.210455153	09:M36	No
B:CsA	0.93	92.226689099		95.167464478	02:Tk	Yes
B:CsA	0.98	94.384052671	86.157027511	89.586574306	04:M3	Yes
B:CsA	2.19	42.20704452	43.692680681	35.419735422	05:M6	Yes
B:CsA	1.59	59.542801661	58.501708277	51.251377179	06:M9	Yes
B:CsA	1.04	89.240819117	79.777057435	83.649114466	07:M12	Yes
B:CsA	1.61	57.137647672	55.752761205	50.517373237	08:M24	Yes
B:CsA	1.6	58.006532426	56.054182047	50.88190483	09:M36	Yes
B:CsA	1.04	77.253161764	84.125742601	80.346240387	10:DSA	Yes
A:Srl	2.14	43.163757238	46.353802123	36.3764511	02:Tk	Yes
A:Srl	2.96	31.502833451		25.017688846	04:M3	Yes
A:Srl					05:M6	Yes
A:Srl	2.8	34.030654149	35.001625269	26.674571591	06:M9	Yes
A:Srl	3.06	31.377778407	33.634713102	24.076607625	07:M12	Yes
A:Srl	2.65	35.022812031	37.867703163	28.424450834	08:M24	Yes
A:Srl	3.05	29.806457444	34.545895905	24.167727012	09:M36	Yes
A:Srl	4.06	19.77423586	27.797115954	16.687181537	10:DSA	Yes
B:CsA	2.24	39.216639711	46.058212905	32.511207885	02:Tk	No
B:CsA	1.42	59.232097505	62.151758784	55.01467717	04:M3	No
B:CsA	2.02	41.318010202	49.571741547	36.630583599	05:M6	No
B:CsA	2.05	40.713356394	46.448617161	36.012673415	06:M9	No
B:CsA	2.19	38.224609592	43.997626039	33.369277973	07:M12	No
B:CsA	1.79	45.923714538	50.183966468	42.114041475	08:M24	No
B:CsA	1.72	48.379138391	53.71860232	44.098060659	09:M36	No
A:Srl	1.8	37.582277167	43.487772998	32.487140396	02:Tk	Yes
A:Srl	1.31	55.428830833	59.223810478	46.877547331	04:M3	Yes
A:Srl	1.04	69.762770437	74.668720748	61.184227715	05:M6	Yes
A:Srl	1.02	70.843270084	76.842891706	62.570749612	06:M9	Yes
A:Srl	1.21	59.6219369	65.407051297	51.376159773	07:M12	Yes
A:Srl	0.9	78.239330905	89.637947284	72.293641359	08:M24	Yes
A:Srl	0.9	79.105352432	87.59279958	72.293641359	09:M36	Yes
A:Srl	1.05	65.351464057	73.512475925	58.494592471	10:DSA	Yes
B:CsA	1.47	48.640954927	50.706571693	40.853616229	02:Tk	No
B:CsA	1.08	69.986089303	68.761418323	58.310087802	04:M3	No
B:CsA	1.35	57.013383341	54.941957168	45.072281325	05:M6	No
B:CsA	1.12	69.656518072	64.586923885	55.913555687	06:M9	No
B:CsA	1.33	61.707301909	54.32725017	45.855339747	07:M12	No
B:CsA	1.17	72.555405501	61.469239044	53.165294601	08:M24	No
B:CsA					09:M36	No
A:Srl	0.9	93.329728707	94.614163717	95.724943159	02:Tk	Yes
A:Srl	0.9	94.011655421	93.367937867	95.724943159	04:M3	Yes
A:Srl	1.2	70.924453438	75.020268126	68.682455761	05:M6	Yes
A:Srl	0.9	94.196778651	93.974705842	95.724943159	06:M9	Yes
A:Srl	1	84.998740643	86.666752646	84.765860094	07:M12	Yes
A:Srl	1	86.098381967	85.915998448	84.765860094	08:M24	Yes
A:Srl	1	85.769969904	86.044540883	84.765860094	09:M36	Yes
A:Srl	0.9	85.591470537	93.39852654	92.443098271	10:DSA	Yes
B:CsA	1.8	54.21927958	51.030126552	45.105801382	02:Tk	No
B:CsA	1.6	60.996689527	54.432858149	51.672849826	04:M3	No
B:CsA	2.08	48.171964137	43.041029205	38.174361828	05:M6	No
B:CsA					06:M9	No
B:CsA	1.28	79.276672267	67.178022005	66.849254614	07:M12	No
B:CsA	1.62	63.416504422		50.937373474	08:M24	No
B:CsA	1.56	66.255942432		53.204833397	09:M36	No
B:CsA	1.7	67.596758509	55.501840019	52.039761716	02:Tk	Yes
B:CsA	1.4	83.698170898	62.662201231	65.109086395	04:M3	Yes
B:CsA	1.6	75.288164662	57.769550405	55.810883119	05:M6	Yes
B:CsA	1.6	75.908468984	57.805084343	55.810883119	06:M9	Yes
B:CsA	1.5	80.638883243	59.836040977	60.126239388	07:M12	Yes
B:CsA	1.5	81.461750302	59.943253296	60.126239388	08:M24	Yes
B:CsA	2.4	50.399302027	43.157728267	34.955022148	09:M36	Yes
B:CsA	1.8	57.790288341	53.204330618	45.865133328	10:DSA	Yes
B:CsA	1.51	52.733341069	60.923341667	50.35108613	02:Tk	No
B:CsA	1.65	48.315210157	57.027640653	45.453964536	04:M3	No
B:CsA	1.41	55.208558148	63.913840006	54.494087455	05:M6	No
B:CsA	1.22	64.580054008	71.447784943	64.400463906	06:M9	No
B:CsA	1.4			54.94352099	07:M12	No
B:CsA	6.94			8.6620245741	08:M24	No
B:CsA	1.29			60.384811469	09:M36	No
B:CsA	2.3	30.915581833	27.22569685	23.229525088	02:Tk	No
B:CsA	2	35.370595244	34.048699427	27.295159647	04:M3	No
B:CsA	2.1	33.599123778	33.449139671	25.800800916	05:M6	No
B:CsA	2.8	24.869925494	22.336851139	18.512023189	06:M9	No
B:CsA	2.2	31.778990763	30.933119079	24.452230449	07:M12	No
B:CsA	2.3	31.073315417	31.126755056	23.229525088	08:M24	No
B:CsA	2.8	26.052162002	24.93783623	18.512023189	09:M36	No
B:CsA	1.1	70.248973879	76.460843022	72.092530954	02:Tk	No
B:CsA	1.1	69.417595792	76.951962581	72.092530954	04:M3	No
B:CsA					05:M6	No
B:CsA					06:M9	No
B:CsA	0.89	86.312330609	91.061960064	92.057963574	07:M12	No
B:CsA	0.88			93.266231178	08:M24	No
B:CsA	0.92			88.602561698	09:M36	No
A:Srl	0.9	73.100709016	103.01067372	91.79819248	02:Tk	No
A:Srl	0.9	73.68062677	101.57349442	91.79819248	04:M3	No
A:Srl	0.9	75.205215032	99.109910417	91.79819248	05:M6	No
A:Srl	0.9	77.191172921	98.408209191	91.79819248	06:M9	No
A:Srl	1.1	62.653167828	80.19247667	72.822037704	07:M12	No
A:Srl	1			81.288663997	08:M24	No
A:Srl	1.1			72.822037704	09:M36	No
B:CsA	1.7	44.908114698	55.326126001	43.481924479	02:Tk	No
B:CsA	1.5	51.041072929	60.71773688	50.238596683	04:M3	No
B:CsA	1.7	45.54514105	54.584875482	43.481924479	05:M6	No
B:CsA					06:M9	No
B:CsA	1.8	42.775216494	52.009344912	40.706366813	07:M12	No
B:CsA	2			36.046092902	08:M24	No
B:CsA	2.4			29.206736986	09:M36	No
A:Srl	1.3	47.898458319	60.842059056	45.368068258	02:Tk	Yes
A:Srl	1.6	38.917497384	48.003072764	35.701499414	04:M3	Yes
A:Srl	1.6	39.474191586	47.248209497	35.701499414	05:M6	Yes
A:Srl	1.4	45.409676077	55.478837382	41.649439677	06:M9	Yes
A:Srl	1.3	48.902728083	59.973903657	45.368068258	07:M12	Yes
A:Srl	1.2	52.977955424	65.005606543	49.758325678	08:M24	Yes
A:Srl	1.2	52.327894542	65.512679625	49.758325678	09:M36	Yes
A:Srl	1.1	54.71164205	69.385518822	53.492657968	10:DSA	Yes
A:Srl	1.6	54.309119086	59.352340651	50.392324009	02:Tk	Yes
A:Srl	1.3	66.359372743	70.471513473	64.03659322	04:M3	Yes
A:Srl	1.3	66.601119892	70.721002536	64.03659322	05:M6	Yes
A:Srl	1.2	71.626470156	76.111265678	70.233399461	06:M9	Yes
A:Srl	1.3	65.137180246	71.596186761	64.03659322	07:M12	Yes
A:Srl	1.3	67.082000649	69.595857483	64.03659322	08:M24	Yes
A:Srl	1.8	48.44811158	54.465672244	43.988016253	09:M36	Yes
A:Srl	1.5	53.86187252	63.454285	52.234200591	10:DSA	Yes
A:Srl	1.6	48.856071169	53.446461111	47.097058151	02:Tk	No
A:Srl	1.3	60.741027211	66.629509145	59.84909833	04:M3	No
A:Srl					05:M6	No
A:Srl					06:M9	No
A:Srl	1.2	65.802779478	70.521092926	65.640681663	07:M12	No
A:Srl	1			81.011792264	08:M24	No
A:Srl	1.1			72.574003565	09:M36	No
A:Srl	1.52	45.551549987	46.412742495	37.465087679	02:Tk	Yes
A:Srl	0.93	77.332834502	77.628674262	66.045758345	04:M3	Yes
A:Srl	0.82	85.540818226	88.479975549	76.371807311	05:M6	Yes
A:Srl					06:M9	Yes
A:Srl	0.76	93.469808382	94.81109521	83.371068647	07:M12	Yes
A:Srl	0.96	75.82429153	74.150395189	63.669765579	08:M24	Yes
A:Srl	0.88	82.223569251	81.130270564	70.394908721	09:M36	Yes
A:Srl	0.77	87.241697661	90.132804655	79.714831739	10:DSA	Yes
A:Srl	1.34	73.884189029	66.20552064	63.407106735	02:Tk	No
A:Srl	1.91	52.984592738	51.201253891	42.121552348	04:M3	No
A:Srl	2.32	44.745049564	43.134477908	33.654546251	05:M6	No
A:Srl	2.25	46.693311334	43.071196353	34.865688699	06:M9	No
A:Srl	2.04	51.859057416	47.963970176	39.039447333	07:M12	No
A:Srl	2.14	50.035612235	44.713665767	36.94191287	08:M24	No
A:Srl	1.93	56.193958078	48.512766999	41.618242797	09:M36	No
B:CsA	1.4	58.121155585	67.227112306	57.489591121	02:Tk	Yes
B:CsA	1.3	64.615255834	70.486918905	62.622491787	04:M3	Yes
B:CsA	1.2	69.999860487	74.561343073	68.682455761	05:M6	Yes
B:CsA	1.2	70.477680781	75.026291917	68.682455761	06:M9	Yes
B:CsA	1.4	60.205008812	65.947099717	57.489591121	07:M12	Yes
B:CsA	1.6	52.858260586	60.007069627	49.279524998	08:M24	Yes
B:CsA	1.6	52.679382711	58.97456999	49.279524998	09:M36	Yes
B:CsA	2.4	33.851805786	41.685095295	30.023100866	10:DSA	Yes
B:CsA	1.44	54.789192338	55.986773153	53.007908861	02:Tk	No
B:CsA	1.52	50.805661383	54.70029779	49.801621954	04:M3	No
B:CsA	1.61	48.15605973	56.146465203	46.603005592	05:M6	No
B:CsA	1.28	59.526189784	64.997648635	60.725441743	06:M9	No
B:CsA	1.79	43.142237599	46.12075675	41.238094543	07:M12	No
B:CsA	1.51	50.835981552	55.52057932	50.182418799	08:M24	No
B:CsA	1.79	45.26432408	46.911829046	41.238094543	09:M36	No
A:Srl	1.67	49.304675827	54.717079614	44.979557452	02:Tk	Yes
A:Srl					04:M3	Yes
A:Srl					05:M6	Yes
A:Srl					06:M9	Yes
A:Srl	1.13	73.607652538	74.31775212	70.595572102	07:M12	Yes
A:Srl	1.54	56.192150673	57.774241523	49.389095652	08:M24	Yes
A:Srl	1.68	51.456450879	54.280606195	44.670732578	09:M36	Yes
A:Srl	1.68	44.544629627	54.515566234	43.401698312	10:DSA	Yes
B:CsA	1.13	83.440946519	75.900605449	76.391008264	02:Tk	Yes
B:CsA	1.05	89.189542562	80.75370761	83.146182624	04:M3	Yes
B:CsA					05:M6	Yes
B:CsA					06:M9	Yes
B:CsA	1.2			71.272108659	07:M12	Yes
B:CsA	1.4			59.65722017	08:M24	Yes
B:CsA	1.3	74.463895915	66.686455668	64.983655429	09:M36	Yes
B:CsA	1.13	75.931261332	76.436825386	73.30787256	10:DSA	Yes
B:CsA	1.8	51.161553293	53.24736452	44.868583399	02:Tk	No
B:CsA	1.3	72.09296005	69.12934664	65.318499633	04:M3	No
B:CsA	1.1	85.494061925	80.428976786	79.206289778	05:M6	No
B:CsA	1.2	80.331086776	72.802865982	71.63935566	06:M9	No
B:CsA	1.2	81.21644802	72.459844166	71.63935566	07:M12	No
B:CsA	1.2	81.268227718	73.323200233	71.63935566	08:M24	No
B:CsA	1.2	82.654018881		71.63935566	09:M36	No
A:Srl	1.15	71.286975426	70.495257729	62.713312042	02:Tk	No
A:Srl					04:M3	No
A:Srl					05:M6	No
A:Srl					06:M9	No
A:Srl	0.71	114.39070466	116.00745124	109.4089653	07:M12	No
A:Srl	0.6	135.36233385		132.8674201	08:M24	No
A:Srl	1.12	73.53453961		64.655793663	09:M36	No
B:CsA	2	35.159291381	35.593526784	27.295159647	02:Tk	Yes
B:CsA					04:M3	Yes
B:CsA	1.66	40.216151726	41.924754145	33.843051919	05:M6	Yes
B:CsA	1.56	42.79411017	43.236217595	36.358710097	06:M9	Yes
B:CsA	1.58	42.712525006	46.050586569	35.828116313	07:M12	Yes
B:CsA	1.86	34.008535206		29.679481952	08:M24	Yes
B:CsA	1.88	36.657841898		29.315418317	09:M36	Yes
B:CsA	1.37	47.459936918	52.177574309	40.874093123	10:DSA	Yes
A:Srl	1.6	47.43500369	56.405541892	47.258020447	02:Tk	No
A:Srl					04:M3	No
A:Srl					05:M6	No
A:Srl					06:M9	No
A:Srl					07:M12	No
A:Srl					08:M24	No
A:Srl					09:M36	No
B:CsA	2.13	37.80295202	45.447581861	35.573534411	02:Tk	Yes
B:CsA					04:M3	Yes
B:CsA					05:M6	Yes
B:CsA					06:M9	Yes
B:CsA					07:M12	Yes
B:CsA	1.05	80.075106587	84.108973216	80.468263231	08:M24	Yes
B:CsA	1			85.128911251	09:M36	Yes
B:CsA	1.1	71.925526414	79.301693753	73.867288879	10:DSA	Yes
B:CsA	3	25.274996253	33.480635766	23.122396641	02:Tk	No
B:CsA	2.7	28.467357979	37.320206943	26.111810836	04:M3	No
B:CsA	1.7	46.59468456	54.503081752	44.534104049	05:M6	No
B:CsA	2.3	34.712883502	41.024977838	31.419325099	06:M9	No
B:CsA	2.5	32.350621534	37.506425362	28.536979596	07:M12	No
B:CsA	2.44			29.348297657	08:M24	No
B:CsA	2.51	32.528128822	38.252044403	28.405818001	09:M36	No
A:Srl	1.5	52.634491188	50.943389594	40.282223993	02:Tk	Yes
A:Srl	1	78.899084734	76.575349746	64.316551868	04:M3	Yes
A:Srl	1	78.899084734	75.807248518	64.316551868	05:M6	Yes
A:Srl	1	77.891933864	76.811670361	64.316551868	06:M9	Yes
A:Srl	0.9	86.546593183	84.814057195	72.631815036	07:M12	Yes
A:Srl	1.4	56.394097701	55.489296081	43.620536206	08:M24	Yes
A:Srl	1	81.541003123	74.783238017	64.316551868	09:M36	Yes
A:Srl	1.1	67.037211743	69.673182541	55.880306554	10:DSA	Yes
B:CsA	1.3	69.57612201	64.805789903	61.856532338	02:Tk	Yes
B:CsA	1.2	79.671703858	66.207529676	67.842374594	04:M3	Yes
B:CsA	1.2	80.764645237	68.513549718	67.842374594	05:M6	Yes
B:CsA	1	97.437243288	79.580773352	83.729056708	06:M9	Yes
B:CsA	1.1	88.57931208	73.312736083	75.008251147	07:M12	Yes
B:CsA	1.29			62.410214149	08:M24	Yes
B:CsA	0.97			86.724462554	09:M36	Yes
B:CsA	1.3			59.84909833	10:DSA	Yes
A:Srl	1.5	75.265630526		59.228475031	02:Tk	Yes
A:Srl	1.23	89.623623012	71.14135876	74.471373757	04:M3	Yes
A:Srl	1.24	88.369461253	71.076364203	73.778740874	05:M6	Yes
A:Srl					06:M9	Yes
A:Srl	1.3	84.189131565	68.222415949	69.863322451	07:M12	Yes
A:Srl	1.27	84.759405074	69.827063251	71.771226815	08:M24	Yes
A:Srl	1.49	75.339023199	60.963103135	59.687434193	09:M36	Yes
A:Srl	1.76	57.977919147	53.797179565	46.542142934	10:DSA	Yes
A:Srl	1.4	49.778094294	52.970365233	43.417439021	02:Tk	Yes
A:Srl	1.1	65.286745198	71.446761612	57.349389291	04:M3	Yes
A:Srl	0.9	77.774458531	89.623713348	72.293641359	05:M6	Yes
A:Srl	0.9	78.31834249	88.31804598	72.293641359	06:M9	Yes
A:Srl	1	69.997012678	79.051220177	64.017094049	07:M12	Yes
A:Srl	1			64.017094049	08:M24	Yes
A:Srl	1.18	62.95461677	61.280833939	52.886413922	09:M36	Yes
A:Srl	1.2	55.314270401	62.132885743	50.141002497	10:DSA	Yes
A:Srl	1.73	42.695628191	51.865760119	42.34345876	02:Tk	No
A:Srl	1.49	48.979068995	61.60782468	50.307713512	04:M3	No
A:Srl	1.48	49.31000865	61.290792808	50.700181407	05:M6	No
A:Srl	1.33	55.370884967	66.096684907	57.354399775	06:M9	No
A:Srl	1.44	51.294053313	62.330488601	52.328853172	07:M12	No
A:Srl	1.32	54.608585859		57.85610814	08:M24	No
A:Srl	1.33	54.871287821		57.354399775	09:M36	No
B:CsA	2	46.368008441	47.995703542	38.59421296	02:Tk	Yes
B:CsA	1.54	59.910169314	59.270432942	52.18093925	04:M3	Yes
B:CsA	1.44	62.693471997	63.459792691	56.38459795	05:M6	Yes
B:CsA	1.17	77.161196304	74.767999228	71.651340433	06:M9	Yes
B:CsA	1.17	75.957522971	75.633637873	71.651340433	07:M12	Yes
B:CsA	1.22	73.699462487	72.208035297	68.273404428	08:M24	Yes
B:CsA	1.12	79.623522715	78.776508878	75.355196343	09:M36	Yes
B:CsA	1.12	75.049644925	76.764360744	72.893255123	10:DSA	Yes
B:CsA	2.5	30.154786053	35.998711603	28.236262836	02:Tk	No
B:CsA	1.33	54.565715804	67.260783729	58.493174561	04:M3	No
B:CsA					05:M6	No
B:CsA					06:M9	No
B:CsA					07:M12	No
B:CsA					08:M24	No
B:CsA					09:M36	No
A:Srl	0.5	110.64682118	208.94399583	145.24034982	02:Tk	Yes
A:Srl	0.6	92.061500204	172.3014746	117.68256572	04:M3	Yes
A:Srl	0.5	112.02136856	207.03180522	145.24034982	05:M6	Yes
A:Srl	0.5	110.3005079	210.13989518	145.24034982	06:M9	Yes
A:Srl	0.5	108.90424265	212.16381836	145.24034982	07:M12	Yes
A:Srl	0.6	88.079356271	178.92855556	117.68256572	08:M24	Yes
A:Srl	0.6	91.482491314	173.36764682	117.68256572	09:M36	Yes
A:Srl	0.6	78.352319402	184.03239406	113.40660134	10:DSA	Yes
B:CsA	1.2	82.850850178	77.929346336	83.814173692	02:Tk	Yes
B:CsA	1.1	96.846625984	80.324609839	92.667077583	04:M3	Yes
B:CsA	1.1			92.667077583	05:M6	Yes
B:CsA	1.3	80.614582352	70.468345095	76.419113812	06:M9	Yes
B:CsA	1.4	75.477623471	65.289022452	70.155362418	07:M12	Yes
B:CsA	1.6			60.136502428	08:M24	Yes
B:CsA	1.5	68.096925466	58.780879953	64.786320139	09:M36	Yes
B:CsA	1.9	50.229604393	48.577528654	46.137012249	10:DSA	Yes
A:Srl	5.1	14.616020395	8.5106338032	9.7225173311	02:Tk	Yes
A:Srl	1.54	46.382290705	50.363981075	38.718256923	04:M3	Yes
A:Srl	1.42	51.467370965	52.433928091	42.518110843	05:M6	Yes
A:Srl					06:M9	Yes
A:Srl	1.57	47.580860829	47.499426416	37.865745386	07:M12	Yes
A:Srl	1.92	40.003460219		30.018230721	08:M24	Yes
A:Srl	1.65	47.4836774		35.755119805	09:M36	Yes
A:Srl	1.26	55.995742024	61.413239085	46.85928034	10:DSA	Yes
A:Srl	0.96	79.554654909	89.692723139	86.117174421	02:Tk	Yes
A:Srl	0.89	87.029011519	96.010942929	93.979841247	04:M3	Yes
A:Srl	1.01	78.790386629	84.742248075	81.216432606	05:M6	Yes
A:Srl	0.94	83.366909026	90.699497291	88.235069414	06:M9	Yes
A:Srl	0.91	86.290359191	92.469730979	91.600323616	07:M12	Yes
A:Srl	1.15	68.466233463	76.165816461	69.917431721	08:M24	Yes
A:Srl	0.99	80.382111612	85.503317526	83.112770643	09:M36	Yes
A:Srl	0.92	75.642079989	92.555911251	88.033355683	10:DSA	Yes
